# Supplementary material for: Splicing Enhancers at Intron–Exon Borders Participate in Acceptor Splice Sites Recognition
Source: Int J Mol Sci. 2020 Sep 8;21(18):6553. doi: 10.3390/ijms21186553 (PMC7554774; doi:10.3390/ijms21186553)
Supplement: Supplementary file 1 [file ijms-21-06553-s001.zip]

Archive with 4 entries (4 files):
- supplementary data 1.docx
- Supplementary_table1.xlsx
- Supplementary_table2.xlsx
- Supplementary_table3.xlsx
