# Supplementary material for: Splicing Enhancers at Intron–Exon Borders Participate in Acceptor Splice Sites Recognition
Source: Int J Mol Sci. 2020 Sep 8;21(18):6553. doi: 10.3390/ijms21186553 (PMC7554774; doi:10.3390/ijms21186553)
Supplement: Supplementary file 1 [file ijms-21-06553-s001.zip › Supplementary_table1.xlsx]

## Sheet: Legend
Table S1: Summary of exons with GGAGAA motif located across intron-exon border
Column legend:
A	Sequence of 3´ss
B	Chromosome_exon
C	Gene
D	Location
E	Type of splice site
F
G	Strand
H	Intron length
I	MaxEnt score of 3´ss [1]
J	NN score of 3´ss [2]
K	PPS	The longest polypyrimidine stretch (PPS) in polypyrimidine tract (PPT) without interruption
L	PPSi	The longest polypyrimidine stretch (PPS) in polypyrimidine tract (PPT) with interruption of purine nucleotide
References
1.	Yeo, G.; Burge, C.B. Maximum entropy modeling of short sequence motifs with applications to RNA splicing signals. J. Comput. Biol. J. Comput. Mol. Cell Biol. 2004, 11, 377–394, doi:10.1089/1066527041410418.
2.	Reese, M.G.; Eeckman, F.H.; Kulp, D.; Haussler, D. Improved Splice Site Detection in Genie. J. Comput. Biol. 1997, 4, 311–323, doi:10.1089/cmb.1997.4.311.

## Sheet: agGAGAA
Sequence	Chromosome_exon	Gene	Location	Splice site		Strand	Intron length	MaxEnt score of 3´ss	NN score of 3´ss	Polypyrimidine stretch
ctttgctcctggtgcctaaggctggaaccttctctctgcagGAGAAGATA	ori:1_1	ATAD3C	>NM_001039211;>NM_001170535;>NM_018188;>NM_001170536	3Â´ss	exon:M	st:C	intronlength:1980	ME:8.76	NN:0.93	PPS:(-14)10	PPSi:(-14)g12
ggtctgcaggtggaatgagcaggttggcactttgcttccagGAGAACATG	ori:1_1	NADK	>NM_001198995;>NM_023018;>NM_001198993	3Â´ss	exon:M	st:Acas1	intronlength:572	ME:5.89	NN:ND	PPS:(-7)5	PPSi:(-12)g10
ggaccccgcccagggtgcctccacctggcctcctcccccagGAGAAGGAG	ori:1_1	CHD5	>NM_015557	3Â´ss	exon:M	st:C	intronlength:170	ME:9.08	NN:0.93	PPS:(-13)11	PPSi:(-14)g12
ctgacagtaatctgtttcctcttcccgatctccccatgtagGAGAAGCTG	ori:1_2	PGD	>NM_001304451;>NM_002631;>NM_001304452	3Â´ss	exon:M	st:C	intronlength:3735	ME:9.01	NN:ND	PPS:(-27)12	PPSi:(-31)a16
gttcagggctggcctgcagctgagcgcctgtgctccggcagGAGAAGGAT	ori:1_2	EPHA2	>NM_004431	3Â´ss	exon:M	st:C	intronlength:104	ME:5.64	NN:ND	PPS:(-9)4	PPSi:(-11)g6
gtgcactggacgtctgggcctgagccccatgccacctgcagGAGAAGATC	ori:1_2	CROCC	>NM_014675	3Â´ss	exon:M	st:C	intronlength:1631	ME:5.30	NN:ND	PPS:(-17)4	PPSi:(-17)g6
gctctccctcagctcaacagatctctgtcttgtccttccagGAGAAATCC	ori:1_2	CAPZB	>NM_001282162;>NM_001206540;>NM_001206541;>NM_004930	3Â´ss	exon:M	st:C	intronlength:670	ME:12.47	NN:0.99	PPS:(-40)9	PPSi:(-14)a12
aaagaccctacagaacgtgaccacaagacttccgtcctcagGAGAACAGT	ori:1_3	TRIM63	>NM_032588	3Â´ss	exon:M	st:C	intronlength:1642	ME:5.93	NN:0.55	PPS:(-13)5	PPSi:(-13)g11
atatacacatacagtgttgatttttaaaattttcttttcagGAGAAGAAG	ori:1_4	ZCCHC17	>NM_001282566;>NM_001282567;>NM_001282568;>NM_001282569;>NM_001282570;>NM_001282571;>NM_001282572;>NM_001282573;>NM_001282574;>NM_016505	3Â´ss	exon:L	st:C	intronlength:15057	ME:10.16	NN:0.96	PPS:(-12)10	PPSi:(-13)a11
ggggagcccctgccctcattgctattccctctgccctgcagGAGAATGGC	ori:1_4	MARCKSL1	>NM_023009	3Â´ss	exon:L	st:C	intronlength:849	ME:9.64	NN:0.97	PPS:(-17)8	PPSi:(-17)g13
tggactcactgttctctcctccttgccccttatctcggcagGAGAATCAC	ori:1_4	CSMD2	>NM_001281956;>NM_052896	3Â´ss	exon:M	st:C	intronlength:6840	ME:9.30	NN:0.94	PPS:(-30)13	PPSi:(-30)a20
cgctcttttcatgccgtgggcacttcctcttttatcgccagGAGAAGACC	ori:1_4	CSMD2	>NM_001281956;>NM_052896	3Â´ss	exon:M	st:C	intronlength:134	ME:8.84	NN:0.87	PPS:(-19)11	PPSi:(-19)g14
tggtgtgtgttttcatgatttttgtaactgcccttctatagGAGAAACCT	ori:1_4	KIAA0319L	>NM_024874	3Â´ss	exon:M	st:C	intronlength:3844	ME:7.69	NN:0.95	PPS:(-11)7	PPSi:(-14)g10
acacaatggaatactatatcgttttgtattttcaattttagGAGAATAGA	ori:1_4	THRAP3	>NM_001321471;>NM_001321473;>NM_005119	3Â´ss	exon:M	st:C	intronlength:1141	ME:11.21	NN:0.88	PPS:(-13)5	PPSi:(-23)g7
tgggatttgatttgtttttttattaactatcctccccatagGAGAACGCT	ori:1_5	PABPC4	>NM_001135653;>NM_001135654;>NM_003819	3Â´ss	exon:M	st:C	intronlength:119	ME:9.73	NN:0.98	PPS:(-12)8	PPSi:(-31)g11
cctggctggacccatacattcattcttgactaccaccctagGAGAAGGAG	ori:1_5	SLFNL1	>NM_001168247;>NM_144990	3Â´ss	exon:M	st:A3a	intronlength:2069	ME:4.58	NN:ND	PPS:(-19)5	PPSi:(-23)a9
tttctcctgctgtggtaattaggagactttctaatccctagGAGAAGGCA	ori:1_5	CCDC30	>NM_001080850	3Â´ss	exon:M	st:C	intronlength:5094	ME:4.84	NN:ND	PPS:(1)8	PPSi:(1)a11
gccttacaatatctctcacttctctctcatctcacccccagGAGAAGCGA	ori:1_5	CFAP57	>NM_001195831	3Â´ss	exon:M	st:C	intronlength:2778	ME:10.36	NN:0.81	PPS:(-23)10	PPSi:(-30)g17
gggtgactgacattctaacctccttctaaaccccacaacagGAGAAGTTC	ori:1_5	SZT2	>NM_015284	3Â´ss	exon:M	st:C	intronlength:166	ME:3.94	NN:ND	PPS:(-23)9	PPSi:(-24)a10
ccttctcacctgattatgggggcccgaccctctgtccacagGAGAAATGC	ori:1_5	PTPRF	>NM_002840;>NM_130440	3Â´ss	exon:M	st:C	intronlength:232	ME:10.10	NN:0.81	PPS:(1)7	PPSi:(1)g11
ccctcactgttgctccttccacctccccatcccccatccagGAGAATGCC	ori:1_6	CDCP2	>NM_201546	3Â´ss	exon:L	st:C	intronlength:991	ME:9.62	NN:0.76	PPS:(-29)8	PPSi:(-29)a16
cttttgtaaatttgaatttctattttgcttttttccatcagGAGAAATCC	ori:1_6	USP24	>NM_015306	3Â´ss	exon:M	st:C	intronlength:3101	ME:8.54	NN:0.98	PPS:(-14)9	PPSi:(-19)a14
gtacttaataactcacagatttttaaaacttttcttttcagGAGAATTTT	ori:1_7	ANGPTL3	>NM_014495	3Â´ss	exon:M	st:C	intronlength:1588	ME:9.47	NN:0.97	PPS:(-13)11	PPSi:(-14)a12
ttctacagcagtgtgagcctcttcctcctcctttctctcagGAGAAGACA	ori:1_7	IL12RB2	>NM_001258214;>NM_001258215;>NM_001258216;>NM_001319233;>NM_001559	3Â´ss	exon:L	st:C	intronlength:8877	ME:9.76	NN:1.00	PPS:(-24)22	PPSi:(-25)g23
tccaaaagtcatttctgaaacgtgcatcctttctcttgcagGAGAAAATG	ori:1_7	WLS	>NM_001002292;>NM_001193334;>NM_024911	3Â´ss	exon:M	st:C	intronlength:34707	ME:11.43	NN:0.98	PPS:(-15)11	PPSi:(-17)a13
tttggtaacacctgccttgatttgatctatttttattgtagGAGAAATTG	ori:1_7	RABGGTB	>NM_004582	3Â´ss	exon:M	st:C	intronlength:1227	ME:8.31	NN:0.96	PPS:(-12)5	PPSi:(-16)g9
attgaactatttgtgaatcctgtagtttttctttaatttagGAGAAAATG	ori:1_8	BRDT	>NM_001242805;>NM_001242806;>NM_001242807;>NM_001242808;>NM_001242810;>NM_207189;>NM_001726	3Â´ss	exon:M	st:C	intronlength:774	ME:6.93	NN:0.90	PPS:(-16)9	PPSi:(-17)g10
tataatatagtcgttacacaatttaaattcttttgtctcagGAGAACTGA	ori:1_8	MTF2	>NM_001164391;>NM_001164392;>NM_001164393;>NM_007358	3Â´ss	exon:M	st:C	intronlength:110	ME:7.24	NN:0.96	PPS:(-14)7	PPSi:(-14)g12
gagagcctggccagtgacaccgttcttccctcctttctcagGAGAACCAC	ori:1_9	CELSR2	>NM_001408	3Â´ss	exon:M	st:C	intronlength:423	ME:10.21	NN:0.99	PPS:(-19)17	PPSi:(-22)a20
agcttgtgtctgagggtggtgacagctgttttctgcctcagGAGAAACTG	ori:1_9	GSTM4	>NM_000850;>NM_147148	3Â´ss	exon:M	st:C	intronlength:941	ME:7.79	NN:0.88	PPS:(-13)6	PPSi:(-13)g11
agcttgtgtctgagggtgttgacagctgttttctgcctcagGAGAAACTG	ori:1_9	GSTM2	>NM_000848;>NM_001142368	3Â´ss	exon:M	st:C	intronlength:1714	ME:7.79	NN:0.88	PPS:(-13)6	PPSi:(-13)g11
agcttttgtccgagggtggtgacagctgttttctgcctcagGAGAAACTG	ori:1_9	GSTM1	>NM_000561;>NM_146421	3Â´ss	exon:M	st:C	intronlength:945	ME:7.79	NN:0.88	PPS:(-13)6	PPSi:(-13)g11
agcttttgtctgagggtggtgacagctgttttctgcctcagGAGAAACTG	ori:1_9	GSTM5	>NM_000851	3Â´ss	exon:M	st:C	intronlength:1185	ME:7.79	NN:0.88	PPS:(-13)6	PPSi:(-13)g11
atactattcttaagaaccgaactatattcactttcttccagGAGAATTCT	ori:1_9	PTPN22	>NM_001193431;>NM_001308297;>NM_012411;>NM_015967	3Â´ss	exon:M	st:C	intronlength:470	ME:8.67	NN:0.83	PPS:(-11)9	PPSi:(-15)g13
aaaagagacaacaatcattctgccatccttttctcttatagGAGAAAGTA	ori:1_9	AMPD1	>NM_000036;>NM_001172626	3Â´ss	exon:L	st:C	intronlength:366	ME:11.11	NN:1.00	PPS:(-16)12	PPSi:(-19)a15
tcatgatcataattactgtccttacttttcctttgcttcagGAGAATTGA	ori:1_10	PDE4DIP	>NM_001198832;>NM_001002812;>NM_001198834;>NM_014644	3Â´ss	exon:M	st:C	intronlength:5458	ME:10.29	NN:0.97	PPS:(-17)10	PPSi:(-23)a16
aactctcctcatattttgtttgcttgttcttcattttctagGAGAATGTG	ori:1_10	VPS45	>NM_001279353;>NM_007259;>NM_001279354	3Â´ss	exon:M	st:C	intronlength:3401	ME:10.22	NN:0.96	PPS:(-39)8	PPSi:(-15)g13
ggggctggcttggtgatgagtgtatttcctgtcactttcagGAGAAAGTG	ori:1_11	S100A2	>NM_005978	3Â´ss	exon:L	st:C	intronlength:2142	ME:10.05	NN:0.92	PPS:(-17)6	PPSi:(-17)a9
tccattggcgcctgtgggtctgacccaagtctctcacacagGAGAAGGCA	ori:1_11	ADAR	>NM_001193495;>NM_001111;>NM_015840;>NM_015841;>NM_001025107	3Â´ss	exon:M	st:C	intronlength:1761	ME:3.60	NN:ND	PPS:(-12)6	PPSi:(-12)a8
gggctgagcgctcttaatctcccctctacttgactctgcagGAGAAGATG	ori:1_11	ZBTB7B	>NM_001252406;>NM_001256455	3Â´ss	exon:M	st:C	intronlength:3639	ME:9.14	NN:0.92	PPS:(-24)10	PPSi:(-24)a14
gtgctctctgagacagcactaatgttgttcccatgctgcagGAGAACTGC	ori:1_11	ADAM15	>NM_001261466;>NM_001261464;>NM_001261465;>NM_003815;>NM_207191;>NM_207194;>NM_207195;>NM_207196;>NM_207197	3Â´ss	exon:M	st:C	intronlength:161	ME:7.21	NN:0.88	PPS:(-38)6	PPSi:(-40)a8
aggtgtcgcagctggtgcgggggctgggggctgtgctggagGAGAAGCGG	ori:1_11	TRIM46	>NM_001256600	3Â´ss	exon:M	st:Acas1	intronlength:798	ME:-6.60	NN:ND	PPS:(-36)2	PPSi:(-38)g4
taccagctgcctgataacccagccttctcttctccacccagGAGAACTGT	ori:1_12	BCAN	>NM_198427;>NM_021948	3Â´ss	exon:M	st:C	intronlength:457	ME:9.93	NN:0.97	PPS:(-19)13	PPSi:(-19)g17
cttccttctctgaaatgaattttgttttatttgcatttcagGAGAAAGTT	ori:1_12	FCRL2	>NM_001159488;>NM_030764	3Â´ss	exon:M	st:C	intronlength:17177	ME:8.86	NN:0.92	PPS:(1)11	PPSi:(1)g12
ctctgtgtgtttgtgtgtgtgccactgtttctgcactctagGAGAACCAA	ori:1_12	CADM3	>NM_021189;>NM_001127173	3Â´ss	exon:M	st:C	intronlength:309	ME:9.20	NN:0.79	PPS:(-14)5	PPSi:(-17)g8
gccctttgccctagcagctcttgtatttgtcttttgtacagGAGAACAGA	ori:1_12	C1orf204	>NM_001134233	3Â´ss	exon:M	st:A	intronlength:2683	ME:7.26	NN:0.95	PPS:(-40)6	PPSi:(-40)a11
cattgcatcccagactctaacaacatctctgtgtctcacagGAGAACAGT	ori:1_13	NR1I3	>NM_001077469;>NM_001077470;>NM_001077471;>NM_001077472;>NM_001077473;>NM_001077474;>NM_001077475;>NM_001077476;>NM_001077477;>NM_001077478;>NM_001077479;>NM_001077480;>NM_001077481;>NM_001077482;>NM_005122	3Â´ss	exon:M	st:C	intronlength:481	ME:8.88	NN:0.95	PPS:(-16)5	PPSi:(-18)g7
accgtaaggccagccggaatgcttactatttcttcgtgcagGAGAAGATC	ori:1_13	MAEL	>NM_001286378	3Â´ss	exon:M	st:C	intronlength:13734	ME:7.99	NN:0.91	PPS:(-13)7	PPSi:(-16)g10
accatatttcacatgagaggatcttcattttctctctatagGAGAATCCA	ori:1_13	CREG1	>NM_003851	3Â´ss	exon:M	st:C	intronlength:5266	ME:11.57	NN:1.00	PPS:(-14)10	PPSi:(-20)a16
gaatgcgtaattatcactaattattttatttgatccttcagGAGAATGTG	ori:1_13	FMO2	>NM_001301347;>NM_001460	3Â´ss	exon:M	st:C	intronlength:7489	ME:8.50	NN:0.92	PPS:(-8)6	PPSi:(-18)g8
gagcttgtgaataaaaagcctgcttcatcttcctcatgcagGAGAACATG	ori:1_13	FMO1	>NM_001282693;>NM_001282694;>NM_002021	3Â´ss	exon:M	st:C	intronlength:9458	ME:8.64	NN:0.91	PPS:(-14)8	PPSi:(-19)a13
agcagagagcgtcaccaatacactcgtgttgttcaccatagGAGAAGAGT	ori:1_14	BRINP2	>NM_021165	3Â´ss	exon:M	st:C	intronlength:1066	ME:8.51	NN:0.95	PPS:(-19)3	PPSi:(-13)g6
ggggaaattgatctttcttgtgccgtttctgtcctctgcagGAGAAATGT	ori:1_14	TEX35	>NM_001170723;>NM_032126;>NM_001170722;>NM_001170724	3Â´ss	exon:M	st:C	intronlength:347	ME:11.74	NN:0.98	PPS:(-30)8	PPSi:(-16)g12
ttaaaatagactatattagtatattgtttacttctctttagGAGAAACTG	ori:1_14	TOR1AIP1	>NM_001267578;>NM_015602	3Â´ss	exon:M	st:C	intronlength:1134	ME:8.46	NN:0.98	PPS:(-11)9	PPSi:(-15)g13
agtcctcttctcactggtgcttctgctcctcatccccacagGAGAAGACA	ori:1_14	CACNA1E	>NM_000721;>NM_001205293;>NM_001205294	3Â´ss	exon:M	st:C	intronlength:788	ME:10.98	NN:0.88	PPS:(-39)10	PPSi:(-39)a13
atatttttttgctgtcaaaatgaatgtcttgtaattcccagGAGAAATCT	ori:1_14	HMCN1	>NM_031935	3Â´ss	exon:M	st:C	intronlength:1006	ME:5.61	NN:ND	PPS:(-38)7	PPSi:(-38)a10
gtttgacattggttgtatctctgtcttcatcgccttcacagGAGAAAAGG	ori:1_14	PTGS2	>NM_000963	3Â´ss	exon:L	st:C	intronlength:486	ME:8.90	NN:0.88	PPS:(-24)5	PPSi:(-24)a11
attatcaatttgaacttatttgcctttgacatgcatttcagGAGAACGTC	ori:1_14	ASPM	>NM_001206846;>NM_018136	3Â´ss	exon:M	st:C	intronlength:997	ME:7.54	NN:ND	PPS:(-19)5	PPSi:(-23)g9
gagagcacagaggcatgctgtgaccacgtttgctcccacagGAGAAGCTG	ori:1_15	CACNA1S	>NM_000069	3Â´ss	exon:M	st:C	intronlength:16142	ME:9.09	NN:0.65	PPS:(-9)5	PPSi:(-13)a9
ccaagggccctaaaccctgagatggaaagttctctttttagGAGAACTTG	ori:1_15	LAD1	>NM_005558	3Â´ss	exon:M	st:C	intronlength:334	ME:4.62	NN:0.84	PPS:(-12)10	PPSi:(-13)g11
aattgactaaggatagagaaattctgcttttgccatttcagGAGAAGAAC	ori:1_15	ZC3H11A	>NM_001319238;>NM_001319239;>NM_014827	3Â´ss	exon:M	st:C	intronlength:2019	ME:9.30	NN:0.73	PPS:(-15)5	PPSi:(-20)a10
ctgtccaggcagcattcacagtgctggtgtgctttccacagGAGAAAGCT	ori:1_15	EIF2D	>NM_001201478;>NM_006893	3Â´ss	exon:M	st:C	intronlength:912	ME:9.20	NN:0.80	PPS:(-10)6	PPSi:(-12)g8
accaacttctgtgtttatttctacctccctccctcctccagGAGAACCAA	ori:1_15	PIGR	>NM_002644	3Â´ss	exon:M	st:C	intronlength:739	ME:11.54	NN:0.98	PPS:(-18)16	PPSi:(-24)a22
ttataactggattgaaaactatcaaaattattttctttcagGAGAAACAT	ori:1_15	CD46	>NM_002389;>NM_153826;>NM_172350;>NM_172351;>NM_172352;>NM_172353;>NM_172359;>NM_172361	3Â´ss	exon:M	st:C	intronlength:337	ME:8.50	NN:0.92	PPS:(-11)9	PPSi:(-14)a12
ttcttgcatatacatctaaccttgtgtattttttcccttagGAGAATCTG	ori:1_16	DNAH14	>NM_001373	3Â´ss	exon:M	st:C	intronlength:1002	ME:10.03	NN:0.99	PPS:(-13)11	PPSi:(-15)a13
tcagataatatttttaaaaatcggatttgccttctttgtagGAGAAGAAT	ori:1_16	ENAH	>NM_001008493;>NM_018212	3Â´ss	exon:M	st:C	intronlength:156	ME:7.13	NN:0.96	PPS:(-12)8	PPSi:(-16)g12
agagcttctgcccacccctggtgaccttcttttctttacagGAGAACAAG	ori:1_17	RNF187	>NM_001010858	3Â´ss	exon:M	st:C	intronlength:1081	ME:11.74	NN:0.99	PPS:(-17)13	PPSi:(-17)a15
ttaatacgagtaatttttaaaacctttcctgccctgcccagGAGAAAGTG	ori:1_17	TARBP1	>NM_005646	3Â´ss	exon:M	st:C	intronlength:1473	ME:8.87	NN:ND	PPS:(-19)8	PPSi:(-19)a13
tgaccatataatgttttaatccacttttctctctctctcagGAGAATCAT	ori:1_17	ERO1B	>NM_019891	3Â´ss	exon:M	st:C	intronlength:2577	ME:11.11	NN:0.89	PPS:(-18)16	PPSi:(-22)g20
ataaatttttcccaacacaattttaatttttacatattaagGAGAAGAAA	ori:1_17	HEATR1	>NM_018072	3Â´ss	exon:M	st:C	intronlength:1425	ME:4.70	NN:ND	PPS:(-36)8	PPSi:(-37)a9
ggggtggctggtaatgtttgatccctctggatttcccacagGAGAAAAGG	ori:1_17	RYR2	>NM_001035	3Â´ss	exon:M	st:C	intronlength:9778	ME:10.01	NN:0.97	PPS:(-20)7	PPSi:(-21)a8
tcatttttttcagcattaacatgcgtgctttcctcatgtagGAGAATATA	ori:1_17	AKT3	>NM_181690;>NM_005465;>NM_001206729	3Â´ss	exon:M	st:C	intronlength:147408	ME:9.49	NN:0.86	PPS:(-38)8	PPSi:(1)a11
ggacatagagaaaaatgtacttctatttttcttttctatagGAGAAGCTA	ori:1_17	SDCCAG8	>NM_006642	3Â´ss	exon:M	st:C	intronlength:11493	ME:10.26	NN:1.00	PPS:(-16)12	PPSi:(-22)a18
gaggccaagcactgacgatgtgatccacggtgtcacctcagGAGAAAGTG	ori:1_17	TRIM58	>NM_015431	3Â´ss	exon:M	st:C	intronlength:3992	ME:4.52	NN:ND	PPS:(-6)4	PPSi:(-9)g7
tcaaagaagagttttaaagatataaacatctactttcttagGAGAAAATG	ori:2_1	SMC6	>NM_001142286;>NM_024624	3Â´ss	exon:M	st:C	intronlength:991	ME:5.67	NN:0.80	PPS:(-9)7	PPSi:(-13)a11
gctattataatggttttaaggattttactctctttaaatagGAGAAAGAA	ori:2_1	ATAD2B	>NM_001242338;>NM_017552	3Â´ss	exon:M	st:C	intronlength:6067	ME:9.03	NN:0.74	PPS:(-14)8	PPSi:(-19)a13
tagaaccaagagcagaatattctcttatattctttatacagGAGAACACT	ori:2_1	PFN4	>NM_199346	3Â´ss	exon:M	st:C	intronlength:1480	ME:8.18	NN:0.95	PPS:(-22)7	PPSi:(-24)g9
agggcctacctttgcctctgaccctctcctgcccctcacagGAGAACCTC	ori:2_1	ADCY3	>NM_001320613;>NM_004036	3Â´ss	exon:M	st:C	intronlength:30185	ME:10.41	NN:0.78	PPS:(-20)9	PPSi:(-20)g16
tcatgtctgattatcttttctttcttttccatatcctgtagGAGAAGATG	ori:2_2	SLC4A1AP	>NM_018158	3Â´ss	exon:M	st:C	intronlength:1972	ME:9.82	NN:0.88	PPS:(-28)17	PPSi:(-31)a20
tggattctattaaaattgttttgtctgtctttctcccacagGAGAAGAAT	ori:2_2	SLC4A1AP	>NM_018158	3Â´ss	exon:M	st:C	intronlength:1452	ME:13.18	NN:0.98	PPS:(-14)10	PPSi:(-18)a14
agagaggactgcctgacatctgtccccttttcctcctgcagGAGAAGACC	ori:2_2	PLB1	>NM_001170585;>NM_153021	3Â´ss	exon:M	st:C	intronlength:3607	ME:11.98	NN:0.96	PPS:(-19)15	PPSi:(-23)a19
acataacagaagactgatcaggacctctcttgtctctgcagGAGAAGATT	ori:2_2	CAPN14	>NM_001145122;>NM_001321270	3Â´ss	exon:M	st:C	intronlength:918	ME:11.40	NN:0.96	PPS:(-18)8	PPSi:(-18)g14
ctgtataaattattaaaacaggactatccccttacatacagGAGAATTAC	ori:2_2	BIRC6	>NM_016252	3Â´ss	exon:M	st:C	intronlength:643	ME:6.38	NN:ND	PPS:(-15)7	PPSi:(-18)a10
ttgggcatttatcacctttgttttctgtctcttcccatcagGAGAAGTTG	ori:2_3	GALM	>NM_138801	3Â´ss	exon:M	st:C	intronlength:39661	ME:10.74	NN:0.94	PPS:(-14)9	PPSi:(-21)a16
acttacctctaaatattcaacatgcttgttttttattccagGAGAAGACT	ori:2_3	MAP4K3	>NM_001270425;>NM_003618	3Â´ss	exon:M	st:C	intronlength:21726	ME:8.87	NN:0.96	PPS:(-13)6	PPSi:(-13)g11
cttgtcagtaacaagactccattttatttatttttggacagGAGAATCAG	ori:2_3	MTA3	>NM_001282755;>NM_001282756;>NM_020744	3Â´ss	exon:M	st:C	intronlength:11955	ME:6.76	NN:0.65	PPS:(-11)5	PPSi:(-25)a9
ttgatttgaatattattttaaaaccttttttttttccccagGAGAAACAT	ori:2_3	MTIF2	>NM_001005369;>NM_001321001;>NM_001321002;>NM_001321003;>NM_001321004;>NM_001321005;>NM_002453	3Â´ss	exon:M	st:C	intronlength:2515	ME:10.41	NN:0.99	PPS:(-18)16	PPSi:(-19)a17
caagttacaagttggaagctcactgctattatttctactagGAGAAGGCT	ori:2_4	PELI1	>NM_020651	3Â´ss	exon:M	st:C	intronlength:99	ME:6.71	NN:0.94	PPS:(-10)5	PPSi:(-13)a8
aacttgatgaatgaatatgttggtggttatttttttaatagGAGAAAAAT	ori:2_4	MPHOSPH10	>NM_005791	3Â´ss	exon:M	st:C	intronlength:1116	ME:5.55	NN:0.82	PPS:(-12)7	PPSi:(-15)a10
accctccggccaaacactgtcgacaggctttccttccacagGAGAAGCCC	ori:2_5	INO80B	>NM_031288	3Â´ss	exon:M	st:C	intronlength:231	ME:8.75	NN:0.97	PPS:(-14)10	PPSi:(-14)a12
gggcagagatggggaggcccagcactacttggttcctgcagGAGAACAGC	ori:2_5	PROM2	>NM_001165977;>NM_001165978;>NM_001321070;>NM_144707	3Â´ss	exon:M	st:C	intronlength:716	ME:7.55	NN:0.83	PPS:(-9)5	PPSi:(-9)g7
ttggtatttgactttctgttcaacctttaattcttttgcagGAGAAACTC	ori:2_5	TRIM43B	>NM_001164464	3Â´ss	exon:M	st:C	intronlength:613	ME:8.77	NN:0.95	PPS:(-11)7	PPSi:(-30)g10
catttgactttctgttgttcaaccttgtaattcttttgcagGAGAAACTC	ori:2_5	TRIM43	>NM_138800	3Â´ss	exon:M	st:C	intronlength:615	ME:9.53	NN:0.88	PPS:(-11)7	PPSi:(-34)a9
ttcgggagagctgacccacatgggcccctttgatttggaagGAGAAAGTG	ori:2_5	INPP4A	>NM_001566;>NM_001134224;>NM_001134225;>NM_004027	3Â´ss	exon:M	st:C	intronlength:1063	ME:0.82	NN:ND	PPS:(-17)7	PPSi:(-18)g8
gccacaaccaaaccaaaaaagaccccccttttttttcctagGAGAAATAA	ori:2_6	SLC20A1	>NM_005415	3Â´ss	exon:M	st:C	intronlength:1583	ME:10.66	NN:0.99	PPS:(-19)17	PPSi:(-20)a18
ttactgagatattttttaagtacatggattttcttttctagGAGAATGTC	ori:2_7	ZRANB3	>NM_001286568;>NM_001286569;>NM_032143	3Â´ss	exon:M	st:C	intronlength:3234	ME:10.55	NN:0.98	PPS:(-13)11	PPSi:(-14)a12
tattgtattttcattgaataattgactttgccttccaacagGAGAAAATT	ori:2_7	R3HDM1	>NM_001282799;>NM_015361;>NM_001282798;>NM_001282800	3Â´ss	exon:M	st:C	intronlength:4736	ME:10.39	NN:0.92	PPS:(-11)6	PPSi:(-16)a11
tgtgcattaatcaccaactgtcttgatcttgttgattgtagGAGAAGATG	ori:2_7	THSD7B	>NM_001316349	3Â´ss	exon:M	st:C	intronlength:60105	ME:6.34	NN:ND	PPS:(-21)4	PPSi:(-24)a7
aatttctttaatccccaactctgctcggctatgttttgcagGAGAAGCTG	ori:2_8	KIF5C	>NM_004522	3Â´ss	exon:M	st:C	intronlength:11216	ME:6.53	NN:0.93	PPS:(-39)7	PPSi:(-40)a8
ttaaaacaaaacaaaacacatgaacaaaaaactctccacagGAGAAGAGG	ori:2_8	SLC4A10	>NM_001178015;>NM_001178016;>NM_022058	3Â´ss	exon:M	st:C	intronlength:6085	ME:4.62	NN:ND	PPS:(-10)6	PPSi:(-10)a8
tctgttttatgtaaattacatcctatgttctcttactgtagGAGAAAAAA	ori:2_8	GRB14	>NM_004490	3Â´ss	exon:M	st:C	intronlength:1299	ME:8.46	NN:0.88	PPS:(-14)7	PPSi:(-14)g10
ataaaatattttgtattttttgtgttttctttatattttagGAGAAAACC	ori:2_8	COBLL1	>NM_001278461;>NM_014900;>NM_001278458;>NM_001278460	3Â´ss	exon:M	st:C	intronlength:56658	ME:11.44	NN:0.95	PPS:(-17)8	PPSi:(-19)g10
caaatgagtggattgtgacctagcgtgtgtttcttttacagGAGAAACAG	ori:2_9	ITGA6	>NM_001316306;>NM_000210;>NM_001079818	3Â´ss	exon:M	st:C	intronlength:93	ME:10.81	NN:0.98	PPS:(-12)8	PPSi:(-14)g10
gattttataaccaattcccattcttttttgtgactattcagGAGAATACT	ori:2_10	COL3A1	>NM_000090	3Â´ss	exon:M	st:C	intronlength:956	ME:7.95	NN:0.80	PPS:(-21)9	PPSi:(-27)a15
aatatttttacatattaaaagtgttttttgacattttatagGAGAACTAT	ori:2_10	PMS1	>NM_001321051;>NM_001321049;>NM_000534;>NM_001128143;>NM_001128144;>NM_001289408;>NM_001321044;>NM_001321045;>NM_001321047;>NM_001321048	3Â´ss	exon:M	st:Acas2cas1	intronlength:3827	ME:7.95	NN:0.87	PPS:(-18)6	PPSi:(-20)g8
tgtttttaatattatgcatatttcttttttcttttcattagGAGAAAGAC	ori:2_10	NAB1	>NM_001321313;>NM_001321312;>NM_005966;>NM_001321314;>NM_001321315	3Â´ss	exon:M	st:C	intronlength:1562	ME:9.46	NN:0.98	PPS:(-21)16	PPSi:(-21)g19
acagagtaaacacttttttccccttcatatttttcacacagGAGAAATTA	ori:2_10	DNAH7	>NM_018897	3Â´ss	exon:M	st:C	intronlength:6804	ME:8.03	NN:0.73	PPS:(-29)14	PPSi:(-31)a16
cagcttccccacccctcccccatcaatgtctcttttctcagGAGAAACAT	ori:2_10	GTF3C3	>NM_012086;>NM_001206774	3Â´ss	exon:M	st:C	intronlength:4644	ME:8.12	NN:0.99	PPS:(-13)11	PPSi:(-38)a18
tcactatattttaatctaaatgtcatttttcttccatacagGAGAAAAGG	ori:2_10	GTF3C3	>NM_012086;>NM_001206774	3Â´ss	exon:M	st:C	intronlength:1495	ME:9.57	NN:0.96	PPS:(-16)10	PPSi:(-19)a13
taaaatgtcacttttgctttgttttctttctttttatgcagGAGAAATCA	ori:2_11	ICOS	>NM_012092	3Â´ss	exon:M	st:C	intronlength:18763	ME:10.73	NN:0.99	PPS:(-20)14	PPSi:(-25)g19
aattgtggtcatttaattctgtgattataaaatttcaacagGAGAAACTT	ori:2_11	MDH1B	>NM_001039845;>NM_001282940	3Â´ss	exon:M	st:C	intronlength:613	ME:6.55	NN:ND	PPS:(-25)4	PPSi:(-33)a6
cttgtttaatgtgtaacattcaatggttctttccatggcagGAGAAAGAA	ori:2_11	KANSL1L	>NM_001307976;>NM_152519	3Â´ss	exon:M	st:C	intronlength:1502	ME:7.61	NN:ND	PPS:(-15)8	PPSi:(-15)a10
gagagctctgacttagtgccctacatctgccttccctctagGAGAAGGAG	ori:2_12	RNF25	>NM_022453	3Â´ss	exon:M	st:C	intronlength:99	ME:10.48	NN:0.99	PPS:(-12)10	PPSi:(-16)a14
aatgtagctttttaagtaatgctagtatgctctcattgcagGAGAACCAG	ori:2_12	COL4A3	>NM_000091	3Â´ss	exon:M	st:C	intronlength:483	ME:7.24	NN:0.68	PPS:(-34)6	PPSi:(-12)g8
tgatctaagtggaatcacactgtgtctttgtttgtttttagGAGAAAAGG	ori:2_12	COL4A3	>NM_000091	3Â´ss	exon:M	st:C	intronlength:748	ME:11.05	NN:0.99	PPS:(-17)5	PPSi:(-17)a9
atgtgaaaatgagaagtgttcctatgtcatgtgtttctcagGAGAAGTGC	ori:2_12	SP140L	>NM_138402;>NM_001308162;>NM_001308163	3Â´ss	exon:M	st:C	intronlength:9210	ME:7.59	NN:0.65	PPS:(-8)6	PPSi:(-10)a8
ctggggccagctggtaatgacatggcctgttttctgtcgagGAGAATGAG	ori:2_13	PTMA	>NM_001099285	3Â´ss	exon:M	st:A3a	intronlength:467	ME:4.31	NN:ND	PPS:(-12)6	PPSi:(-16)g10
tgaggcccttctcaccccactctctctgcccctacccacagGAGAAAGAC	ori:2_13	CHRND	>NM_000751;>NM_001256657;>NM_001311195;>NM_001311196	3Â´ss	exon:L	st:C	intronlength:787	ME:11.87	NN:0.88	PPS:(-36)8	PPSi:(-22)g14
catcagattttcttgagtgactgtgtttctctcataaggagGAGAATAAT	ori:2_13	USP40	>NM_018218	3Â´ss	exon:M	st:C	intronlength:1501	ME:-8.99	NN:ND	PPS:(-16)8	PPSi:(-18)a10
ctgcatcaaagttaaatattcatctctctcttgttcttaagGAGAAGTGG	ori:3_1	TMEM40	>NM_001284407;>NM_001284408;>NM_018306;>NM_001284406	3Â´ss	exon:M	st:C	intronlength:381	ME:7.74	NN:0.94	PPS:(-19)10	PPSi:(-19)g16
tagaaccacccattgtttgccttttattttgatcatcatagGAGAAAAGA	ori:3_2	KAT2B	>NM_003884	3Â´ss	exon:M	st:C	intronlength:2944	ME:6.70	NN:0.90	PPS:(-22)6	PPSi:(-22)a11
tctccctctcccctcgcttccaatgaatctcttcactctagGAGAAAGAA	ori:3_2	TGFBR2	>NM_001024847;>NM_003242	3Â´ss	exon:M	st:C	intronlength:5354	ME:7.58	NN:0.85	PPS:(1)15	PPSi:(1)a21
gtatgtggaaaacattagtaagtcattttaattcccttcagGAGAAAACC	ori:3_2	TRANK1	>NM_014831	3Â´ss	exon:M	st:C	intronlength:2241	ME:8.78	NN:0.92	PPS:(-10)8	PPSi:(-11)a9
ttctgctcttttattacttctcttcccctcttcctctgcagGAGAAGCAG	ori:3_2	LRRFIP2	>NM_001282691;>NM_006309	3Â´ss	exon:M	st:Acas2	intronlength:2141	ME:13.30	NN:1.00	PPS:(-25)21	PPSi:(-28)g24
gcagagtaaagacaaatcttttttttttttttaacctgtagGAGAAGCCG	ori:3_3	CCR1	>NM_001295	3Â´ss	exon:L	st:C	intronlength:3957	ME:10.53	NN:0.97	PPS:(-25)16	PPSi:(-26)a17
tgagccccttgcccactgcccatctctgtccacacctgcagGAGAACGGG	ori:3_3	NBEAL2	>NM_015175	3Â´ss	exon:M	st:C	intronlength:101	ME:9.49	NN:0.82	PPS:(-37)6	PPSi:(-37)a10
gtaggaaattatatacatattgttttccatttatgtgccagGAGAAGATG	ori:3_4	USP4	>NM_003363;>NM_199443	3Â´ss	exon:M	st:C	intronlength:6184	ME:6.36	NN:ND	PPS:(-19)6	PPSi:(-19)g10
tcctcttgaccccgggttctagctgcccttctctcctgtagGAGAACGCC	ori:3_4	GPX1	>NM_000581	3Â´ss	exon:L	st:C	intronlength:279	ME:10.35	NN:0.99	PPS:(-16)12	PPSi:(-19)a15
actggtgcgcaacccagcagcaccccgtgtgcctcctgcagGAGAAGATG	ori:3_4	RNF123	>NM_022064	3Â´ss	exon:M	st:C	intronlength:5580	ME:10.44	NN:0.58	PPS:(-10)6	PPSi:(-12)a8
tctcagtccctgcaaccccttcttttccccttcccttacagGAGAAGGAC	ori:3_4	DNAH1	>NM_015512	3Â´ss	exon:M	st:C	intronlength:124	ME:12.99	NN:1.00	PPS:(-26)22	PPSi:(-26)g24
ctgcggctggacacttatccttcagggcatggctcttgcagGAGAACAGC	ori:3_4	NISCH	>NM_001276293;>NM_001276294;>NM_007184	3Â´ss	exon:M	st:C	intronlength:906	ME:4.67	NN:ND	PPS:(-24)6	PPSi:(-28)a10
caggcctggactgcctgatgccccaccctttttccctctagGAGAAATGT	ori:3_4	STAB1	>NM_015136	3Â´ss	exon:M	st:C	intronlength:159	ME:12.30	NN:0.99	PPS:(-16)14	PPSi:(-21)a19
ttatggggaaaaaaaactaattgagtcattgtctttcatagGAGAAGACT	ori:3_5	DCP1A	>NM_001290204;>NM_001290205;>NM_001290206;>NM_001290207;>NM_018403	3Â´ss	exon:M	st:C	intronlength:2440	ME:7.85	NN:0.96	PPS:(-10)6	PPSi:(-13)g9
gagtctatttccgtctaaccaacccctgcctttccccatagGAGAATGCA	ori:3_5	CACNA2D3	>NM_018398	3Â´ss	exon:L	st:C	intronlength:254	ME:12.71	NN:0.99	PPS:(-13)9	PPSi:(-19)a15
gaaatgtactgtgttaataatgcgtttctttctacaaacagGAGAACCCT	ori:3_5	ACOX2	>NM_003500	3Â´ss	exon:L	st:C	intronlength:3606	ME:9.16	NN:0.66	PPS:(-17)9	PPSi:(-19)a11
taaaaatttacatattcttgttttcttttttttttttttagGAGAATTTT	ori:3_5	KBTBD8	>NM_032505	3Â´ss	exon:L	st:C	intronlength:3612	ME:12.04	NN:1.00	PPS:(-21)19	PPSi:(-27)g25
aatagttatcatttgagtttatacttctttaccatcaccagGAGAAAAAC	ori:3_5	TMF1	>NM_007114	3Â´ss	exon:M	st:C	intronlength:3113	ME:5.35	NN:ND	PPS:(-18)7	PPSi:(-18)a10
gaaggtaatttctattctattttctggtttctgaacttcagGAGAAGGTA	ori:3_6	PHLDB2	>NM_001134438;>NM_001134439	3Â´ss	exon:M	st:Acas1	intronlength:11849	ME:6.35	NN:0.76	PPS:(-22)6	PPSi:(-27)a11
tagaagtaaattaaattttaattttttctttttcctaaaagGAGAATGCA	ori:3_7	POLQ	>NM_199420	3Â´ss	exon:M	st:C	intronlength:808	ME:8.07	NN:0.96	PPS:(-20)15	PPSi:(-21)a16
tgactggattttttttgtgtgtgtattcttctatttcccagGAGAAAGAC	ori:3_7	ILDR1	>NM_001199799;>NM_001199800;>NM_175924	3Â´ss	exon:L	st:C	intronlength:4741	ME:7.97	NN:0.96	PPS:(-33)8	PPSi:(-16)g14
ttcctactatttttaatttgtaaaattaatttgctttccagGAGAATCAC	ori:3_7	ADCY5	>NM_001199642;>NM_183357	3Â´ss	exon:M	st:C	intronlength:1547	ME:6.88	NN:0.84	PPS:(-8)6	PPSi:(-12)a10
ggcagaaagactggtgtacccatccaccttctgtccttcagGAGAAGATT	ori:3_7	ITGB5	>NM_002213	3Â´ss	exon:M	st:C	intronlength:19908	ME:8.70	NN:0.98	PPS:(-15)6	PPSi:(-15)g13
cacatgcaaattgtttcttgtgttttttctgaacactccagGAGAAATTT	ori:3_7	ACAD9	>NM_014049	3Â´ss	exon:M	st:C	intronlength:253	ME:6.01	NN:ND	PPS:(-19)8	PPSi:(-21)a10
attctgttgaatttccatgcagagctgggtttgcttcctagGAGAAACGG	ori:3_7	IFT122	>NM_001280541;>NM_001280545;>NM_001280546;>NM_018262;>NM_052985;>NM_052989;>NM_052990	3Â´ss	exon:M	st:C	intronlength:1566	ME:5.93	NN:0.78	PPS:(-8)6	PPSi:(-12)a10
ttttgtatttctgttttgtttttcttggtaaactggtgcagGAGAAGAAG	ori:3_8	NPHP3	>NM_153240	3Â´ss	exon:M	st:C	intronlength:446	ME:2.79	NN:ND	PPS:(-23)8	PPSi:(-28)g13
gaacatcaaaatcttaatgtttacctttttaaatcctgcagGAGAATCTG	ori:3_8	RASA2	>NM_001303245;>NM_001303246;>NM_006506	3Â´ss	exon:M	st:C	intronlength:722	ME:8.13	NN:ND	PPS:(-18)7	PPSi:(-22)a11
atatttttaaacaacttaatattttctataaaaaataacagGAGAAAGAG	ori:3_8	U2SURP	>NM_001080415;>NM_001320219;>NM_001320220;>NM_001320222	3Â´ss	exon:M	st:C	intronlength:2626	ME:2.85	NN:ND	PPS:(-20)6	PPSi:(-22)a8
aaaagaaggaattaaaatggtttcttttcattttgttatagGAGAAAACG	ori:3_9	WWTR1	>NM_001168280;>NM_015472;>NM_001168278	3Â´ss	exon:L	st:C	intronlength:5023	ME:9.69	NN:0.99	PPS:(-21)9	PPSi:(-21)g14
tatatgacctgcatctaatgcaatgatttatattcctttagGAGAAAAAT	ori:3_9	VEPH1	>NM_024621;>NM_001167911;>NM_001167912	3Â´ss	exon:M	st:C	intronlength:16643	ME:7.55	NN:0.96	PPS:(-9)7	PPSi:(-11)g9
ttttaaaatattgaaatttaaacttctaatttgtttttcagGAGAAAGAC	ori:3_9	MYNN	>NM_001185118;>NM_018657	3Â´ss	exon:M	st:Acas1	intronlength:1061	ME:9.99	NN:0.95	PPS:(-8)6	PPSi:(-12)a10
tgactagtgaccaacagaattttcgggccatttgttaacagGAGAAGCAT	ori:3_9	LRRC31	>NM_001277127;>NM_001277128;>NM_024727	3Â´ss	exon:M	st:C	intronlength:3688	ME:5.59	NN:ND	PPS:(-22)5	PPSi:(-23)a6
tgtgtgtttttaagataacaaaaagtattatttttcaatagGAGAATCTT	ori:3_9	ECT2	>NM_001258315;>NM_001258316;>NM_018098	3Â´ss	exon:M	st:C	intronlength:7679	ME:6.14	NN:0.81	PPS:(-11)6	PPSi:(-14)g9
aattagtcattttacaatttttgtgtttgtatttttttaagGAGAAGTGT	ori:3_10	TTC14	>NM_001042601;>NM_133462;>NM_001288582	3Â´ss	exon:M	st:C	intronlength:244	ME:7.99	NN:0.72	PPS:(-10)7	PPSi:(-12)g9
tgtgactcctttttgtctgagccctgtcgtctcttgatcagGAGAAGGAT	ori:3_10	PSMD2	>NM_002808	3Â´ss	exon:M	st:C	intronlength:372	ME:7.33	NN:ND	PPS:(-36)9	PPSi:(-36)g13
gctctcttaatcgtctgggactatctgtaggcatctggcagGAGAAGTGG	ori:3_10	PSMD2	>NM_001278709	3Â´ss	exon:M	st:A3a	intronlength:199	ME:-1.86	NN:cgtc	PPS:(-40)7	PPSi:(1)g8
cctgagcttacatagattcaacaaaatacaatcctctttagGAGAAAGTA	ori:3_10	ATP13A5	>NM_198505	3Â´ss	exon:M	st:C	intronlength:8827	ME:4.16	NN:ND	PPS:(-10)8	PPSi:(-11)a9
agccatcctgcctcacaaaacaagatgcttgttttctgtagGAGAAAGTA	ori:3_10	ATP13A4	>NM_032279	3Â´ss	exon:M	st:C	intronlength:3372	ME:6.40	NN:0.99	PPS:(-10)6	PPSi:(-14)a10
aatttgtaaactgtttttgttgttgttgttgttttttaaagGAGAAAGTG	ori:3_10	ATP13A3	>NM_024524	3Â´ss	exon:M	st:C	intronlength:1508	ME:6.93	NN:0.93	PPS:(-10)6	PPSi:(-13)g9
gcctgctgacagctcagataatgttttctcttatttcctagGAGAATGTG	ori:3_10	LSG1	>NM_018385	3Â´ss	exon:L	st:C	intronlength:2325	ME:10.69	NN:0.99	PPS:(-18)9	PPSi:(-18)a16
ggatgagcattatttctcagaagagttatttctttatctagGAGAAGAAA	ori:3_10	PCYT1A	>NM_001312673;>NM_005017	3Â´ss	exon:M	st:C	intronlength:2212	ME:5.94	NN:0.90	PPS:(-13)7	PPSi:(-13)g11
acttctaaccctttgcctgtttggtgctctccttccgccagGAGAATGCC	ori:3_10	RUBCN	>NM_014687;>NM_001145642	3Â´ss	exon:M	st:C	intronlength:1280	ME:8.81	NN:0.73	PPS:(-15)10	PPSi:(-15)g13
ttaattaggcatattttcttgtttttttttttaattgacagGAGAATGTA	ori:4_1	EVC2	>NM_147127;>NM_001166136	3Â´ss	exon:M	st:C	intronlength:3058	ME:8.00	NN:0.78	PPS:(-20)11	PPSi:(-28)g19
agttagccctggtcatttaacctggtgcaatttcattgcagGAGAATGAC	ori:4_1	KIAA0232	>NM_001100590;>NM_014743	3Â´ss	exon:M	st:C	intronlength:17382	ME:7.31	NN:0.62	PPS:(-35)4	PPSi:(-11)g7
aacctgacctgccacctctcttgttttcaacctgcaactagGAGAACAAT	ori:4_1	WDR1	>NM_005112;>NM_017491	3Â´ss	exon:M	st:C	intronlength:304	ME:6.64	NN:ND	PPS:(-27)8	PPSi:(-27)g14
tacagaaaaaaaaaatagctcttttctttttccttttgcagGAGAAAAAC	ori:4_2	KLF3	>NM_016531	3Â´ss	exon:L	st:C	intronlength:2175	ME:13.07	NN:1.00	PPS:(-23)19	PPSi:(-23)g21
gctttatttttatttttaatgtttgttttttttaatcatagGAGAAGCTA	ori:4_2	FRYL	>NM_015030	3Â´ss	exon:M	st:C	intronlength:11111	ME:7.08	NN:0.97	PPS:(-16)8	PPSi:(-20)g12
tttagaaaactaatgaccatttatttttcttttcacctaagGAGAAGTAC	ori:4_2	CLOCK	>NM_001267843;>NM_004898	3Â´ss	exon:M	st:C	intronlength:3564	ME:5.05	NN:0.55	PPS:(-18)11	PPSi:(-22)a15
attcatatttagtatttaactggtattttgtcccctgacagGAGAACCTG	ori:4_3	SRP72	>NM_006947;>NM_001267722	3Â´ss	exon:M	st:C	intronlength:82	ME:6.95	NN:0.70	PPS:(-11)6	PPSi:(-16)g11
ctgatagcatgggcttattgatttatctttttgtttcacagGAGAAAAAC	ori:4_3	ARL9	>NM_206919	3Â´ss	exon:M	st:C	intronlength:5675	ME:10.92	NN:0.99	PPS:(-16)7	PPSi:(-16)g12
tcgtgacatttaaacactcttatattattgaaattttgcagGAGAACGCC	ori:4_3	REST	>NM_005612;>NM_001193508	3Â´ss	exon:M	st:C	intronlength:8250	ME:7.05	NN:ND	PPS:(-25)5	PPSi:(-27)g7
gcgaggctttcattgtttcttttttggatattcacttttagGAGAAGTAT	ori:4_3	UBA6	>NM_018227	3Â´ss	exon:M	st:C	intronlength:209	ME:8.15	NN:0.68	PPS:(-26)10	PPSi:(-29)a13
aagatctaccatttatgtttttaaaaaattttattttccagGAGAAAGAT	ori:4_3	SLC4A4	>NM_001098484;>NM_001134742;>NM_003759	3Â´ss	exon:M	st:C	intronlength:3114	ME:9.22	NN:0.94	PPS:(-8)6	PPSi:(-13)a11
caacaggttatttctgatgtttttctctcatataattgtagGAGAAACAT	ori:4_3	CCDC158	>NM_001042784	3Â´ss	exon:M	st:C	intronlength:2042	ME:7.98	NN:ND	PPS:(-22)10	PPSi:(-24)a12
tcttcttttggtttcaattgtgctttaattttcttaaacagGAGAAACTC	ori:4_4	WDFY3	>NM_014991	3Â´ss	exon:M	st:C	intronlength:949	ME:9.32	NN:0.73	PPS:(1)9	PPSi:(1)a10
tttgaaaatcataactatgtcctggttgtttccacattaagGAGAAATTA	ori:4_4	BANK1	>NM_001127507;>NM_017935;>NM_001083907	3Â´ss	exon:M	st:C	intronlength:2685	ME:4.84	NN:ND	PPS:(-13)5	PPSi:(-16)a8
ttgaattttctgattggaaaatctgttcttgtttataatagGAGAATATA	ori:4_4	CENPE	>NM_001286734;>NM_001813	3Â´ss	exon:M	st:C	intronlength:1056	ME:8.33	NN:0.83	PPS:(-36)6	PPSi:(-20)a9
atgctatccatagcaatgaatttggtcttttgatttttcagGAGAACTTG	ori:4_4	TET2	>NM_001127208	3Â´ss	exon:M	st:C	intronlength:15840	ME:9.56	NN:0.98	PPS:(-16)6	PPSi:(-17)g7
tgtctgatgatgtcattttgcctttgttttgcatttatcagGAGAAGTAT	ori:4_4	ARHGEF38	>NM_017700;>NM_001242729	3Â´ss	exon:ML	st:At	intronlength:17390	ME:7.25	NN:0.62	PPS:(-21)5	PPSi:(-26)a10
attcactggcaattttggtggtctctttttgttgactgcagGAGAAGCCG	ori:4_5	PRDM5	>NM_001300823;>NM_001300824;>NM_018699	3Â´ss	exon:M	st:C	intronlength:44139	ME:9.20	NN:0.91	PPS:(-20)9	PPSi:(-20)g12
tcacatactcaaagtaagcttctagtttctttattttctagGAGAAGGAT	ori:4_5	SCLT1	>NM_144643	3Â´ss	exon:M	st:C	intronlength:5059	ME:9.38	NN:0.99	PPS:(-16)7	PPSi:(-16)a14
gtctttcttatttggacttacattgaaattttgctttatagGAGAAACGG	ori:4_6	GYPB	>NM_001304382;>NM_002100	3Â´ss	exon:M	st:C	intronlength:1735	ME:6.59	NN:0.99	PPS:(-40)8	PPSi:(-40)a12
gccttacttatttggacttacattgaaattttgctttatagGAGAAAGGG	ori:4_6	GYPA	>NM_001308190;>NM_002099	3Â´ss	exon:M	st:Acas1	intronlength:933	ME:6.59	NN:0.99	PPS:(-40)4	PPSi:(-13)g9
tgggcagtttttagtgtcttatgtatttcattattttgcagGAGAAGTAC	ori:4_6	ABCE1	>NM_001040876;>NM_002940	3Â´ss	exon:M	st:C	intronlength:99	ME:9.39	NN:0.87	PPS:(-34)5	PPSi:(-16)a7
ttattttatttctcattcatcttgatggggattatcaacagGAGAAGATG	ori:4_6	TRAPPC11	>NM_021942;>NM_199053	3Â´ss	exon:M	st:C	intronlength:872	ME:3.90	NN:ND	PPS:(-33)6	PPSi:(-38)a11
aactaaaaactagggtttttttgctctttcttttgtcgaagGAGAAAGGG	ori:4_6	LRP2BP	>NM_018409	3Â´ss	exon:M	st:C	intronlength:1151	ME:6.24	NN:0.89	PPS:(-18)11	PPSi:(-26)a19
gactctgctcatttgccagaaagggtttgtttctattgcagGAGAAACTC	ori:4_6	TRIML1	>NM_178556	3Â´ss	exon:M	st:C	intronlength:561	ME:8.38	NN:0.84	PPS:(-12)5	PPSi:(-16)a9
agtgcttaatgcaactgaaattctgtaatttattcttccagGAGAATGAA	ori:5_1	ADCY2	>NM_020546	3Â´ss	exon:M	st:C	intronlength:2383	ME:8.88	NN:0.95	PPS:(-9)7	PPSi:(-13)a11
atacaggtttcttacaataagcttgcttgctttatttttagGAGAACTGC	ori:5_1	MYO10	>NM_012334	3Â´ss	exon:M	st:C	intronlength:3792	ME:9.51	NN:0.99	PPS:(-34)6	PPSi:(-12)g10
tttgtaaatgtataattaatcatgtgtctttttcgttgtagGAGAAGATT	ori:5_1	NUP155	>NM_001278312;>NM_004298;>NM_153485	3Â´ss	exon:L	st:C	intronlength:840	ME:10.42	NN:0.98	PPS:(-15)8	PPSi:(-15)g11
acacaaatgtctatatttacatatttttgtttcctttctagGAGAACCCT	ori:5_2	OSMR	>NM_001323505;>NM_001323506;>NM_003999	3Â´ss	exon:L	st:At	intronlength:336	ME:11.44	NN:0.99	PPS:(-12)10	PPSi:(-18)a16
taggagtcattaacaagtcacctgtttgatctttcttaaagGAGAAACCA	ori:5_2	MROH2B	>NM_173489	3Â´ss	exon:M	st:C	intronlength:1374	ME:7.61	NN:0.81	PPS:(-12)8	PPSi:(-13)a9
tgaggaaaatattaaatgcataccttaattactcattgtagGAGAAAGAG	ori:5_2	SREK1	>NM_001077199;>NM_001270492;>NM_001323527;>NM_001323529;>NM_001323533;>NM_001323534;>NM_001323535;>NM_139168	3Â´ss	exon:L	st:C	intronlength:1060	ME:6.74	NN:0.93	PPS:(-19)4	PPSi:(-21)a6
attttaatttaaatattgtcacttggatgtatattattcagGAGAAAACA	ori:5_3	RAD17	>NM_133343;>NM_133342;>NM_133338;>NM_133344;>NM_001278622;>NM_002873;>NM_133340;>NM_133341;>NM_133339	3Â´ss	exon:M	st:C	intronlength:2685	ME:4.23	NN:ND	PPS:(-40)4	PPSi:(-23)a6
tctaatatttctctcccctgtctcctctatttctgttttagGAGAACTAC	ori:5_3	MCCC2	>NM_022132	3Â´ss	exon:M	st:C	intronlength:5371	ME:11.64	NN:0.97	PPS:(-34)12	PPSi:(-34)g21
aaacagaacgtgtgataaatgaaatatttgttattttatagGAGAAAGAA	ori:5_3	AP3B1	>NM_001271769;>NM_003664	3Â´ss	exon:M	st:C	intronlength:9181	ME:7.49	NN:0.97	PPS:(-8)4	PPSi:(-11)a7
tttccattaagtatttatcaatttacacattttacttgcagGAGAAATTT	ori:5_4	ADGRV1	>NM_032119	3Â´ss	exon:M	st:C	intronlength:6518	ME:9.08	NN:0.65	PPS:(1)5	PPSi:(1)a8
tcttgtcttctctggaataatctattaattttttatggcagGAGAAACAG	ori:5_4	SLF1	>NM_032290	3Â´ss	exon:M	st:C	intronlength:1957	ME:6.91	NN:ND	PPS:(-36)8	PPSi:(1)g13
aaaaaacatgctaacaatgaaaatggtataatttttctcagGAGAAGGCC	ori:5_4	CAST	>NM_001190442;>NM_001042440;>NM_001284212;>NM_001284213;>NM_173060	3Â´ss	exon:M	st:C	intronlength:496	ME:4.93	NN:ND	PPS:(-10)8	PPSi:(-11)a9
agcatgtttgcagagatgaatgttgttttctctatttatagGAGAAGCCC	ori:5_4	EPB41L4A	>NM_022140	3Â´ss	exon:M	st:C	intronlength:13023	ME:8.63	NN:0.98	PPS:(-16)8	PPSi:(-16)a12
ttttaatcagatggctgcaaaaatgtcgttctttcttgcagGAGAACCTG	ori:5_5	SLC27A6	>NM_001017372;>NM_001317984;>NM_014031	3Â´ss	exon:M	st:C	intronlength:3422	ME:11.08	NN:0.98	PPS:(-13)9	PPSi:(-16)a12
aggcttataataatatttctttgtttatttgttcttttcagGAGAAAGGA	ori:5_5	ADAMTS19	>NM_133638	3Â´ss	exon:M	st:C	intronlength:10446	ME:10.54	NN:1.00	PPS:(-10)8	PPSi:(-14)g12
tcgtacaggataaaaaacattgtattaaatttctgtccaagGAGAAGAAA	ori:5_5	KIF3A	>NM_001300791;>NM_001300792;>NM_007054	3Â´ss	exon:M	st:C	intronlength:4699	ME:4.54	NN:ND	PPS:(-12)5	PPSi:(-12)g9
ctcattctgctctttgccttctttgtcactctcggtctcagGAGAACTCC	ori:5_7	FAT2	>NM_001447	3Â´ss	exon:M	st:C	intronlength:1268	ME:7.95	NN:0.85	PPS:(-25)8	PPSi:(-32)a15
aagtcaaattgctcatctttcttgtgtgttttacttctcagGAGAATATG	ori:5_7	GABRA1	>NM_000806;>NM_001127643;>NM_001127644;>NM_001127645;>NM_001127648	3Â´ss	exon:M	st:C	intronlength:8196	ME:9.23	NN:0.96	PPS:(-26)8	PPSi:(-30)a12
tagtattacctaataaaagtaataccattttctttttaaagGAGAAATAG	ori:5_7	CCNG1	>NM_004060;>NM_199246	3Â´ss	exon:M	st:C	intronlength:554	ME:7.87	NN:0.67	PPS:(-14)10	PPSi:(-17)g13
atggttgtgtttccattctttcttgtttttttttatcttagGAGAACCCG	ori:5_7	GABRP	>NM_001291985;>NM_014211	3Â´ss	exon:M	st:C	intronlength:4983	ME:8.53	NN:1.00	PPS:(-26)9	PPSi:(-26)a19
ttatatgttggttttgttttgttgttcttggcattttctagGAGAAGCAA	ori:5_7	MAML1	>NM_014757	3Â´ss	exon:M	st:C	intronlength:2057	ME:8.25	NN:0.96	PPS:(-8)6	PPSi:(-30)g9
ggacgactgggcgccctcgagccagcttcgtgcatccgcagGAGAAGTCT	ori:5_7	FLT4	>NM_182925;>NM_002020	3Â´ss	exon:M	st:C	intronlength:100	ME:6.97	NN:ND	PPS:(-28)5	PPSi:(-30)a7
gtaacttatttagagatacgcattttaaaaattatttttagGAGAAAGTT	ori:6_1	PRPF4B	>NM_003913	3Â´ss	exon:L	st:C	intronlength:1598	ME:6.24	NN:0.56	PPS:(-7)5	PPSi:(-10)g8
tcattctctcgcactggctccctcctctcccctcttgccagGAGAAGCTG	ori:6_1	TFAP2A	>NM_001032280;>NM_003220;>NM_001042425	3Â´ss	exon:M	st:C	intronlength:1902	ME:9.11	NN:0.98	PPS:(-24)19	PPSi:(-24)g22
gttgtttgaattggtattcatgtttaatgttctgtatttagGAGAAGATG	ori:6_1	FAM65B	>NM_014722;>NM_001286445	3Â´ss	exon:L	st:At	intronlength:3243	ME:8.05	NN:0.83	PPS:(-12)4	PPSi:(-40)a6
agtgtggtttgtgaaatgtgttgttgttgttgatcttacagGAGAATCAT	ori:6_1	CARMIL1	>NM_001173977;>NM_017640	3Â´ss	exon:M	st:C	intronlength:14293	ME:8.68	NN:0.83	PPS:(-8)4	PPSi:(-8)a6
tggtttacttccaccttttgaccatactttcttgactccagGAGAAGGTA	ori:6_1	TRIM38	>NM_006355	3Â´ss	exon:M	st:C	intronlength:2448	ME:6.81	NN:0.95	PPS:(-15)7	PPSi:(-34)g12
aagaggggactagataggtatgctcatccttaaccttctagGAGAACCGG	ori:6_2	PPP1R11	>NM_021959	3Â´ss	exon:M	st:C	intronlength:1110	ME:7.49	NN:0.92	PPS:(-8)6	PPSi:(-19)g9
ctttactgtgcttgctcctgactctatgtcgcgtctccaagGAGAAGAAG	ori:6_2	TRIM26	>NM_001242783	3Â´ss	exon:M	st:A3a	intronlength:1881	ME:4.05	NN:ND	PPS:(-27)5	PPSi:(-31)g9
tgccctagatgacactgtctcctgtcaccctttgctggcagGAGAATCTG	ori:6_2	C2	>NM_001282457;>NM_001178063;>NM_000063;>NM_001145903;>NM_001282458	3Â´ss	exon:M	st:C	intronlength:126	ME:6.90	NN:0.88	PPS:(-24)6	PPSi:(-27)a9
tggaaagtgtgaccacaccctcttgtgcccccaccccccagGAGAATTCA	ori:6_3	SYNGAP1	>NM_006772	3Â´ss	exon:M	st:C	intronlength:211	ME:9.49	NN:0.70	PPS:(-24)7	PPSi:(-14)a12
tggtgtccagtagctcccccacatcttgtatctctgtccagGAGAACCCC	ori:6_3	ITPR3	>NM_002224	3Â´ss	exon:M	st:C	intronlength:493	ME:8.52	NN:0.79	PPS:(-28)7	PPSi:(-28)a9
gaccgggccagagctcacaccaacaactgcccacctcacagGAGAAGGAG	ori:6_3	HMGA1	>NM_001319077;>NM_001319078;>NM_001319079;>NM_001319080;>NM_001319081;>NM_001319082;>NM_002131;>NM_145899;>NM_145903;>NM_145901;>NM_145902;>NM_145905	3Â´ss	exon:L	st:C	intronlength:1312	ME:5.20	NN:0.87	PPS:(-8)4	PPSi:(-12)g8
ctgagggagtggggcctgggctgactggctgctcctggcagGAGAACGGT	ori:6_3	CLPS	>NM_001252597;>NM_001832	3Â´ss	exon:M	st:C	intronlength:955	ME:5.92	NN:0.75	PPS:(-10)5	PPSi:(-13)g8
ttattattaacatgaaacacacttgtgtcctgtacctttagGAGAACAAG	ori:6_4	UBR2	>NM_015255	3Â´ss	exon:M	st:C	intronlength:2527	ME:9.53	NN:0.69	PPS:(-7)5	PPSi:(-9)a7
attttccctgtgcttctttttgttgacatttgattgctcagGAGAAATGC	ori:6_4	ZNF318	>NM_014345	3Â´ss	exon:M	st:C	intronlength:3751	ME:3.58	NN:ND	PPS:(-29)9	PPSi:(-29)g12
gcctgggtgctgattattacctttactgctgtctttttcagGAGAAGCTG	ori:6_4	TFAP2B	>NM_003221	3Â´ss	exon:M	st:C	intronlength:2062	ME:12.26	NN:0.97	PPS:(-10)8	PPSi:(-13)a11
acgtggttttaatttttttttcgctcccccctcgcccacagGAGAACTAA	ori:6_4	GCLC	>NM_001197115;>NM_001498	3Â´ss	exon:L	st:C	intronlength:1077	ME:10.29	NN:0.81	PPS:(-29)10	PPSi:(-29)g21
aatccagtgactattatttcttaatctttttctttttctagGAGAAGTAA	ori:6_4	GFRAL	>NM_207410	3Â´ss	exon:M	st:C	intronlength:93	ME:10.22	NN:0.99	PPS:(-17)15	PPSi:(-18)a16
taattttgttaaaaggaatgaaaatttttttcatgttatagGAGAATATT	ori:6_5	ZNF451	>NM_001031623;>NM_015555	3Â´ss	exon:M	st:A3a	intronlength:25592	ME:7.28	NN:0.94	PPS:(-17)8	PPSi:(-17)g10
tttttgacacagataagtttacatctcatattgatttttagGAGAAAGAG	ori:6_5	BAG2	>NM_004282	3Â´ss	exon:L	st:C	intronlength:1636	ME:8.11	NN:0.86	PPS:(1)5	PPSi:(1)a6
tgttttcaaaacctaatttcttcatttttttccttctttagGAGAAAGTG	ori:6_5	LGSN	>NM_001143940;>NM_016571	3Â´ss	exon:ML	st:At	intronlength:4366	ME:11.21	NN:1.00	PPS:(-17)15	PPSi:(-25)g23
actggagatggaaatgctgttttctatgtttcctaaccaagGAGAAGTAA	ori:6_5	RWDD2A	>NM_001322335;>NM_001322339	3Â´ss	exon:M	st:A3a	intronlength:1087	ME:3.64	NN:ND	PPS:(-22)6	PPSi:(-25)g9
ctgacattctgagggtaacttacattttgttgttgtcacagGAGAAGGTT	ori:6_5	MDN1	>NM_014611	3Â´ss	exon:M	st:C	intronlength:1344	ME:7.24	NN:0.93	PPS:(-35)4	PPSi:(-17)g7
atttagaaactaaaatatgcctgcttgttctgttacttcagGAGAATTCG	ori:6_6	EPHA7	>NM_001288629;>NM_004440	3Â´ss	exon:M	st:C	intronlength:1069	ME:6.69	NN:0.95	PPS:(-14)4	PPSi:(-18)a8
ccggccgcttcagtgacgctcccgctttctctgccccttagGAGAATGGC	ori:6_6	MARCKS	>NM_002356	3Â´ss	exon:L	st:C	intronlength:1835	ME:9.11	NN:0.99	PPS:(-17)8	PPSi:(-17)a15
ttcaggaacctaacccatttcttcttaactttgtaacacagGAGAAGAAA	ori:6_6	SLC35F1	>NM_001029858	3Â´ss	exon:M	st:C	intronlength:80888	ME:4.69	NN:ND	PPS:(-24)9	PPSi:(-28)g13
tttatagaaatttaaaacttcatgtatttgctttttcctagGAGAATCTC	ori:6_6	MCM9	>NM_017696;>NM_153255	3Â´ss	exon:ML	st:C	intronlength:1525	ME:8.58	NN:0.92	PPS:(-11)9	PPSi:(-15)g13
aaatattttctaactttgtttttcttttaatcttggtctagGAGAAATAG	ori:6_6	TRDN	>NM_006073;>NM_001251987;>NM_001256020;>NM_001256021;>NM_001256022	3Â´ss	exon:M	st:C	intronlength:1081	ME:7.48	NN:ND	PPS:(-23)10	PPSi:(-28)a15
ttcttgaactttaaagtcataattttcctttctttttgtagGAGAACAAA	ori:6_7	L3MBTL3	>NM_001007102;>NM_032438	3Â´ss	exon:M	st:C	intronlength:2179	ME:11.01	NN:0.99	PPS:(-19)15	PPSi:(-19)g17
tgctgcagcaagtatcaagattttgatcttatgcttttcagGAGAAACCT	ori:6_7	ENPP3	>NM_005021	3Â´ss	exon:M	st:C	intronlength:163	ME:7.77	NN:0.98	PPS:(-8)6	PPSi:(-10)g8
agttgaaacatgccactaaatctgaatcgtcattttcctagGAGAAGCAT	ori:6_7	SGK1	>NM_005627;>NM_001143678;>NM_001143677;>NM_001143676	3Â´ss	exon:M	st:Acas1	intronlength:119	ME:5.71	NN:0.83	PPS:(-9)7	PPSi:(-12)a10
tatgctctgatatacatttttgaatctctctttttatttagGAGAACAAG	ori:6_7	AHI1	>NM_001134830;>NM_001134831;>NM_017651;>NM_001134832	3Â´ss	exon:M	st:C	intronlength:1321	ME:7.79	NN:0.94	PPS:(-17)11	PPSi:(-17)a15
tattgtaattttaacctttttttgccctatcatttgattagGAGAAAAGA	ori:6_7	BCLAF1	>NM_001077440;>NM_001077441;>NM_001301038;>NM_014739	3Â´ss	exon:M	st:C	intronlength:2707	ME:5.70	NN:ND	PPS:(-27)9	PPSi:(-27)a14
gttaataatatgactaaaaatatattttattttacattaagGAGAATTGA	ori:6_7	BCLAF1	>NM_001077440;>NM_001077441;>NM_001301038;>NM_014739	3Â´ss	exon:M	st:C	intronlength:1002	ME:4.00	NN:ND	PPS:(-17)4	PPSi:(-17)g9
ttctgtaatgtatattgaaacaacaatgttttctgccttagGAGAAATCT	ori:6_7	MAP3K5	>NM_005923	3Â´ss	exon:M	st:C	intronlength:1640	ME:8.73	NN:0.93	PPS:(-13)6	PPSi:(-13)g11
agttttggctttctggcatttatgttcttgccttcctgtagGAGAAGTTA	ori:6_7	ARFGEF3	>NM_020340	3Â´ss	exon:M	st:C	intronlength:2683	ME:10.49	NN:0.96	PPS:(-11)7	PPSi:(-17)g13
aactgatcgagctaaaattaaaatgtacctttcttttttagGAGAACCTT	ori:6_7	SHPRH	>NM_001042683;>NM_173082	3Â´ss	exon:M	st:C	intronlength:756	ME:10.90	NN:0.96	PPS:(-14)12	PPSi:(-16)g14
tgtttggaagtcccgttaaactggcatctgttctgttttagGAGAAACCC	ori:6_8	SASH1	>NM_015278	3Â´ss	exon:M	st:C	intronlength:49921	ME:11.11	NN:0.98	PPS:(-31)4	PPSi:(-11)a9
tcttgttttcactcctgttgttctttgtcctcaatctccagGAGAAGACG	ori:6_8	SASH1	>NM_015278	3Â´ss	exon:M	st:C	intronlength:2606	ME:10.09	NN:0.75	PPS:(-21)6	PPSi:(-21)g12
tgtgggatggacagctcgaaaaccatttctgtcatttccagGAGAAAGTG	ori:6_8	SYNE1	>NM_033071;>NM_182961	3Â´ss	exon:M	st:C	intronlength:1589	ME:11.42	NN:0.75	PPS:(-16)5	PPSi:(-19)a8
accttagcgtgatctatattaccttctactgaattcaacagGAGAAGTTG	ori:6_8	SYNE1	>NM_033071;>NM_182961	3Â´ss	exon:M	st:C	intronlength:1997	ME:6.75	NN:ND	PPS:(-20)6	PPSi:(-23)g9
ctgcagtggctggaagtgcagcttgtttgcattgttcacagGAGAAGGCC	ori:6_8	MAP3K4	>NM_001291958;>NM_001301072;>NM_005922;>NM_006724	3Â´ss	exon:M	st:C	intronlength:1193	ME:7.50	NN:0.84	PPS:(-20)3	PPSi:(-20)g7
tgttttgctcacttgctttttctcccgctttgtaattgtagGAGAAAACC	ori:7_1	RADIL	>NM_018059	3Â´ss	exon:M	st:C	intronlength:2428	ME:7.08	NN:0.75	PPS:(-26)11	PPSi:(-26)g16
aatttaacaataatagctgttggtggtcatgttttccccagGAGAAGAAG	ori:7_1	THSD7A	>NM_015204	3Â´ss	exon:M	st:C	intronlength:59436	ME:7.71	NN:ND	PPS:(-10)8	PPSi:(-12)a10
tgcaatgatcttttagtaattctactcattctttggggcagGAGAAATCC	ori:7_2	DNAH11	>NM_001277115	3Â´ss	exon:M	st:C	intronlength:420	ME:5.57	NN:ND	PPS:(-33)6	PPSi:(-17)a10
attttgaagctattaataaagtattttctattttgtgatagGAGAAGCAG	ori:7_2	KLHL7	>NM_001172428	3Â´ss	exon:L	st:At	intronlength:588	ME:7.26	NN:0.66	PPS:(-18)6	PPSi:(-18)a11
aagactgtttgcttatttgatgaaatttcgtacttttatagGAGAATGGG	ori:7_2	NFE2L3	>NM_004289	3Â´ss	exon:M	st:C	intronlength:24874	ME:6.44	NN:0.85	PPS:(-9)5	PPSi:(-34)a7
cccaacaactcttaaactcattttcttccttccacttccagGAGAAAAGG	ori:7_2	EEPD1	>NM_030636	3Â´ss	exon:M	st:C	intronlength:9215	ME:12.56	NN:0.90	PPS:(-21)13	PPSi:(-21)g19
ccaggccctgccgggcatcgccacggtttttcttcccccagGAGAAGGTC	ori:7_2	AMPH	>NM_001635;>NM_139316	3Â´ss	exon:M	st:C	intronlength:1987	ME:10.39	NN:0.99	PPS:(-15)13	PPSi:(-16)g14
tttgttaactggtaacctgattttattaaattccttaatagGAGAAATGG	ori:7_2	CDK13	>NM_003718;>NM_031267	3Â´ss	exon:M	st:C	intronlength:2360	ME:6.47	NN:0.68	PPS:(-11)6	PPSi:(-21)a7
gtagcgctgtctcttaccatgtgccttgcccttccctgaagGAGAACCAC	ori:7_3	ADCY1	>NM_001281768;>NM_021116	3Â´ss	exon:M	st:C	intronlength:25926	ME:7.63	NN:ND	PPS:(-13)9	PPSi:(-18)a14
tcacatataccctccctcatccctcattttttttcccttagGAGAACTTC	ori:7_3	HUS1	>NM_004507	3Â´ss	exon:M	st:C	intronlength:95	ME:9.92	NN:1.00	PPS:(-15)13	PPSi:(-22)g20
gctgagtttagttctcaccagctctcctctctccgtcccagGAGAACGGC	ori:7_3	IKZF1	>NM_001291839;>NM_001220765;>NM_006060;>NM_001291837;>NM_001291838;>NM_001220767;>NM_001220768;>NM_001220770	3Â´ss	exon:M	st:Acas3	5	intronlength:5746	ME:9.94	NN:0.97	PPS:(-20)13	PPSi:(-20)a18
cttggatggacttactgacccttgtttttactgtaatgtagGAGAAGGAC	ori:7_4	RCC1L	>NM_148842;>NM_030798	3Â´ss	exon:M	st:A3a	intronlength:1454	ME:7.02	NN:ND	PPS:(-23)5	PPSi:(-23)a11
tattaatctttgctgtaagtatttctctccctctttttaagGAGAACTCA	ori:7_4	GTPBP10	>NM_033107	3Â´ss	exon:M	st:Acas2	intronlength:536	ME:10.47	NN:0.87	PPS:(-20)17	PPSi:(-22)a19
tggagatgtgttttcttacctgtgtgtgtttctgctggcagGAGAAACTT	ori:7_5	TRIM4	>NM_033017;>NM_033091	3Â´ss	exon:M	st:C	intronlength:7041	ME:8.34	NN:ND	PPS:(-31)7	PPSi:(-31)g11
ccttccattttaaccactccatcgcatctcattccatttagGAGAAACTC	ori:7_5	PLOD3	>NM_001084	3Â´ss	exon:M	st:C	intronlength:755	ME:7.84	NN:0.72	PPS:(1)6	PPSi:(1)g11
aggcctctcccccacccctttccttgcccctccccccccagGAGAACCGC	ori:7_5	CUX1	>NM_001202544;>NM_001202545;>NM_001913;>NM_181500;>NM_001202546	3Â´ss	exon:M	st:Acas8	intronlength:2589	ME:11.97	NN:0.98	PPS:(-15)13	PPSi:(-27)g25
tttggagctttcttgacattggcctgttttttcccctgtagGAGAACTGC	ori:7_6	SRPK2	>NM_182691;>NM_001278273;>NM_182692	3Â´ss	exon:L	st:C	intronlength:8225	ME:11.43	NN:0.99	PPS:(-15)11	PPSi:(-19)g15
aaataacatgaggttcatttacgtcttttgtgcatctatagGAGAAGGAG	ori:7_6	CFTR	>NM_000492	3Â´ss	exon:M	st:C	intronlength:2804	ME:8.36	NN:0.92	PPS:(-18)6	PPSi:(-20)a8
actaacccatcatctcttggaatatgttatgttctatttagGAGAAGAAA	ori:7_7	NUP205	>NM_015135	3Â´ss	exon:M	st:C	intronlength:400	ME:7.98	NN:ND	PPS:(-29)6	PPSi:(-32)a9
ggaaaaaaaaaattgatgtcaggtgggtcttttccttgcagGAGAATGCC	ori:7_7	DGKI	>NM_001321709;>NM_001321708;>NM_001321710;>NM_004717	3Â´ss	exon:M	st:C	intronlength:11241	ME:9.14	NN:0.96	PPS:(-14)10	PPSi:(-14)g12
aagctatgcctccagaggctatttccattgtttctttgcagGAGAAATGA	ori:7_7	TTC26	>NM_001318333	3Â´ss	exon:M	st:A3acas3	5cas2	5	intronlength:4678	ME:11.87	NN:0.99	PPS:(-11)7	PPSi:(-14)g10
gctgcttccttaacattttgtttcctgtttctcttttctagGAGAAATTG	ori:7_7	TMEM178B	>NM_001195278	3Â´ss	exon:M	st:C	intronlength:137898	ME:12.94	NN:0.99	PPS:(-14)12	PPSi:(-21)a19
cagttgttaatgcctggcaacatctttgtgtgtgtatgcagGAGAAATAC	ori:7_8	ACTR3C	>NM_001164459;>NM_001164458;>NM_001040135;>NM_020445	3Â´ss	exon:M	st:C	intronlength:2909	ME:8.61	NN:ND	PPS:(-19)5	PPSi:(-21)g7
tgttgtgacactctcctgagcctctgttgtttcctccccagGAGAAGTCC	ori:7_8	GALNT11	>NM_001304514;>NM_022087	3Â´ss	exon:M	st:C	intronlength:2667	ME:10.82	NN:0.96	PPS:(-12)10	PPSi:(-15)g13
tttacagctttgttttgtgtgtgtttctgctttcctcgtagGAGAAATAC	ori:7_8	PAXIP1	>NM_007349	3Â´ss	exon:M	st:C	intronlength:6887	ME:10.03	NN:0.96	PPS:(-12)8	PPSi:(-18)g14
gaattatatatactttttaacataatttaactttttcatagGAGAACTAT	ori:8_1	FBXO25	>NM_012173;>NM_183420;>NM_183421	3Â´ss	exon:M	st:C	intronlength:6006	ME:6.20	NN:0.88	PPS:(-11)7	PPSi:(-11)a9
gaattatatatactttttaacataatttaactttttcatagGAGAACTAT	ori:8_1	FBXO25	>NM_012173;>NM_183420;>NM_183421	3Â´ss	exon:M	st:C	intronlength:6006	ME:6.20	NN:0.88	PPS:(-11)7	PPSi:(-11)a9
tgtgggtaaaccattaagagcttttaatatttgccccaaagGAGAACTCT	ori:8_1	ZNF705G	>NM_001164457	3Â´ss	exon:L	st:C	intronlength:1058	ME:5.10	NN:ND	PPS:(-21)5	PPSi:(-12)g8
gggatttctctgtctaaactaaaatgtctgtgatgttttagGAGAAAGTG	ori:8_1	ZNF705B	>NM_001193630;>NM_001039615	3Â´ss	exon:M	st:C	intronlength:1695	ME:7.52	NN:ND	PPS:(-37)7	PPSi:(-37)a11
tgtgggtaaaccattaagagcttttaatctttgtcccaaagGAGAACTCT	ori:8_1	ZNF705B	>NM_001193630;>NM_001039615	3Â´ss	exon:L	st:C	intronlength:1059	ME:6.07	NN:ND	PPS:(-21)5	PPSi:(-14)a10
ggtatttttttaaaaaataatagttatcttctctctttcagGAGAAACTT	ori:8_1	FGF20	>NM_019851	3Â´ss	exon:L	st:C	intronlength:2337	ME:10.60	NN:0.86	PPS:(-15)13	PPSi:(-18)a16
ctaattatacagaataattttctttttaatttcatttatagGAGAACCTT	ori:8_2	DDHD2	>NM_015214;>NM_001164232	3Â´ss	exon:M	st:C	intronlength:2065	ME:9.50	NN:0.97	PPS:(-24)10	PPSi:(-25)a11
gcctaccacatcagttgacattagcacagcttttccattagGAGAACGAA	ori:8_3	IKBKB	>NM_001190720;>NM_001242778;>NM_001556	3Â´ss	exon:M	st:C	intronlength:1088	ME:1.04	NN:ND	PPS:(-12)7	PPSi:(-12)a10
ttttgtttgttgctaatactatatctgtttttgtcttacagGAGAAGATG	ori:8_3	VCPIP1	>NM_025054	3Â´ss	exon:M	st:C	intronlength:12704	ME:11.62	NN:0.99	PPS:(-14)5	PPSi:(-14)a10
cagtgttccaattgtgtgattatcttccatttaattttcagGAGAATCCT	ori:8_3	LACTB2	>NM_016027	3Â´ss	exon:M	st:C	intronlength:7101	ME:9.22	NN:0.80	PPS:(-19)6	PPSi:(-19)g10
gtctatcaacttatctttttttaaaaaaaaatttatctcagGAGAACCAT	ori:8_4	NBN	>NM_002485;>NM_001024688	3Â´ss	exon:M	st:C	intronlength:1669	ME:3.11	NN:ND	PPS:(-28)9	PPSi:(-32)g13
cgcgggttgtggatgttgtcggctccgtgttgtgatgacagGAGAATGTG	ori:8_4	PDP1	>NM_001161780;>NM_001161779	3Â´ss	exon:M	st:Acas1	intronlength:831	ME:2.88	NN:ND	PPS:(-19)4	PPSi:(-19)a6
caactggtatagtatattttatttacattcttcattcttagGAGAAAATG	ori:8_4	UBR5	>NM_001282873;>NM_015902	3Â´ss	exon:M	st:C	intronlength:1267	ME:9.23	NN:0.93	PPS:(-14)6	PPSi:(-14)g12
caatcttatgcataataatgatttgtatgtctttgttttagGAGAAAAGC	ori:8_4	KLF10	>NM_001032282;>NM_005655	3Â´ss	exon:L	st:C	intronlength:757	ME:10.53	NN:0.97	PPS:(-12)5	PPSi:(-12)a10
gttgaactttttgcattattttttaaattttaaaataccagGAGAAGTTA	ori:8_4	PKHD1L1	>NM_177531	3Â´ss	exon:M	st:C	intronlength:440	ME:3.94	NN:ND	PPS:(-35)6	PPSi:(-26)g9
ccgacaatttttttaatgatgctttaaaaactgttttgaagGAGAATTTG	ori:8_4	PKHD1L1	>NM_177531	3Â´ss	exon:M	st:C	intronlength:1935	ME:3.62	NN:ND	PPS:(-34)7	PPSi:(-35)a8
aaaattatttatgatatcttagtgtttgttttgttgagtagGAGAATCAC	ori:8_5	CSMD3	>NM_198124;>NM_052900;>NM_198123	3Â´ss	exon:M	st:C	intronlength:505	ME:4.92	NN:ND	PPS:(-25)4	PPSi:(-17)g8
acatggcttattattaaaagttggctcttttttttccccagGAGAAACCT	ori:8_5	TAF2	>NM_003184	3Â´ss	exon:M	st:C	intronlength:12944	ME:10.56	NN:0.99	PPS:(-17)15	PPSi:(-18)g16
ctaaattatatctagaataataaaatatgacttttttgtagGAGAAGACA	ori:8_5	ZHX1-C8orf76	>NM_001204180;>NM_001017926;>NM_007222	3Â´ss	exon:M	st:C	intronlength:6830	ME:5.57	NN:0.58	PPS:(-11)7	PPSi:(-11)g9
ctgctagaatcctaatattgtgtatgccctttaattataagGAGAACCTG	ori:8_5	FAM91A1	>NM_001317918;>NM_001317917;>NM_144963	3Â´ss	exon:M	st:C	intronlength:2042	ME:4.17	NN:ND	PPS:(-15)6	PPSi:(-17)g8
aatgcaccacttggtgtgtgtttcatttttattttaggtagGAGAAGTAA	ori:8_5	LRRC6	>NM_001321964;>NM_001321965;>NM_001321963;>NM_001321966;>NM_001321961;>NM_001321962;>NM_012472	3Â´ss	exon:M	st:C	intronlength:26386	ME:0.24	NN:ND	PPS:(-16)5	PPSi:(-21)a10
tttttgcatgtgtgtgtgattctataatttccctaacacagGAGAATCCA	ori:8_5	PTK2	>NM_001199649;>NM_001316342;>NM_005607;>NM_153831	3Â´ss	exon:M	st:C	intronlength:8848	ME:4.93	NN:0.56	PPS:(-14)7	PPSi:(-15)a8
aataataaaaaaaagactggttctttctgcactgtctgcagGAGAACGGC	ori:8_5	EEF1D	>NM_001130057;>NM_001130053;>NM_001130055;>NM_001195203;>NM_001289950;>NM_001960;>NM_032378	3Â´ss	exon:M	st:Acas1	intronlength:438	ME:9.04	NN:0.91	PPS:(-21)8	PPSi:(-21)g10
tcgggagctccgtcgaagcctgaccccacttcccgccgcagGAGAAGCGG	ori:8_5	SCRIB	>NM_015356;>NM_182706	3Â´ss	exon:M	st:C	intronlength:760	ME:6.96	NN:0.80	PPS:(-13)6	PPSi:(-18)g11
ggccggtggtgcctgacgggtctgctctgctctgctcacagGAGAAGGAG	ori:8_5	SCRIB	>NM_015356;>NM_182706	3Â´ss	exon:M	st:C	intronlength:86	ME:9.19	NN:0.94	PPS:(-17)4	PPSi:(-17)a9
gaccacctgctgaccacccagcgaccaccctccctccccagGAGAAGATC	ori:8_5	NRBP2	>NM_178564	3Â´ss	exon:M	st:C	intronlength:76	ME:10.44	NN:0.77	PPS:(-14)12	PPSi:(-17)g15
ccccaacctttgattgcgggcccgcccaccccggcccacagGAGAAGAGA	ori:8_5	WDR97	>NM_001316309	3Â´ss	exon:M	st:C	intronlength:120	ME:5.86	NN:0.71	PPS:(-35)5	PPSi:(-17)a8
gcacagcctgtgaggagacgtatgctgcatgtccttcccagGAGAAGATG	ori:8_5	MROH1	>NM_032450;>NM_001288814	3Â´ss	exon:M	st:C	intronlength:302	ME:7.08	NN:0.93	PPS:(-10)8	PPSi:(-12)a10
cgagtgccgtgccctgatgggccctccctccgcggccacagGAGAAGCAG	ori:8_5	GPT	>NM_005309	3Â´ss	exon:M	st:C	intronlength:94	ME:6.71	NN:ND	PPS:(-20)10	PPSi:(-20)g12
accaaatattcaccatcccttggccatcctggccctctcagGAGAAGCTG	ori:9_1	WASH1	>NM_182905	3Â´ss	exon:M	st:C	intronlength:172	ME:5.49	NN:ND	PPS:(-9)7	PPSi:(-29)g9
tatactttgcatagtttaacattaatcttctctccttttagGAGAAATGT	ori:9_1	PTPRD	>NM_001040712;>NM_001171025;>NM_130391;>NM_130392;>NM_130393;>NM_002839	3Â´ss	exon:M	st:C	intronlength:1295	ME:12.28	NN:1.00	PPS:(-16)14	PPSi:(-17)a15
tttatatacagcaattaatttttcttttttttttcctgcagGAGAAGCTA	ori:9_1	CCDC171	>NM_173550	3Â´ss	exon:M	st:C	intronlength:2892	ME:12.53	NN:0.99	PPS:(-23)19	PPSi:(-23)g21
taaaagtgccacggttaagtaataatttatttgttttgtagGAGAAGATG	ori:9_2	ZCCHC7	>NM_001289119;>NM_032226;>NM_001289120;>NM_001289121	3Â´ss	exon:M	st:C	intronlength:175245	ME:7.65	NN:0.96	PPS:(-8)4	PPSi:(-12)a8
ccatgtagaaatgaaataaacaactagattttgttccccagGAGAATATG	ori:9_3	PCSK5	>NM_001190482	3Â´ss	exon:M	st:A3a	intronlength:37756	ME:5.81	NN:0.90	PPS:(-8)6	PPSi:(-13)a11
cattgactattaatttttcttactgcttttcccccttgcagGAGAAATGC	ori:9_3	C9orf64	>NM_032307;>NM_001317997	3Â´ss	exon:L	st:C	intronlength:5050	ME:12.48	NN:0.99	PPS:(-16)12	PPSi:(-19)g15
atgtgtaagtcatttttaatctcaacatttgatcttaaaagGAGAAGCAA	ori:9_3	ZCCHC6	>NM_001185059;>NM_001185074;>NM_024617	3Â´ss	exon:M	st:C	intronlength:514	ME:4.41	NN:ND	PPS:(-29)5	PPSi:(-32)g8
tctcacagacctttggtgcctgagtcccatgtctcttgcagGAGAAAATG	ori:9_3	FGD3	>NM_001083536;>NM_001286993;>NM_033086	3Â´ss	exon:M	st:C	intronlength:2579	ME:7.60	NN:0.67	PPS:(-10)6	PPSi:(-12)a8
caaaggaagcactaatatgctttgttttttctctccttcagGAGAAGTTT	ori:9_4	MURC	>NM_001018116	3Â´ss	exon:L	st:C	intronlength:7213	ME:12.62	NN:0.99	PPS:(-17)15	PPSi:(-22)a20
tgtatgcctgtttaactttctcccctcgtctttcttgttagGAGAAACAA	ori:9_4	CTNNAL1	>NM_001286974;>NM_003798	3Â´ss	exon:M	st:C	intronlength:6247	ME:8.57	NN:0.99	PPS:(-26)12	PPSi:(-26)a21
tgaagaagatctgctgatgttgcctgttttctttttaatagGAGAAGTGT	ori:9_4	PRPF4	>NM_001244926;>NM_001322266;>NM_001322267;>NM_004697	3Â´ss	exon:M	st:C	intronlength:2219	ME:9.41	NN:0.97	PPS:(-15)10	PPSi:(-19)a14
ggcctgagctggggagctcatctttctttttctccctccagGAGAATTCC	ori:9_4	ASTN2	>NM_198186;>NM_001184734;>NM_198187;>NM_198188;>NM_014010	3Â´ss	exon:M	st:A3a	intronlength:130823	ME:13.47	NN:0.99	PPS:(-21)19	PPSi:(-25)g23
gtgatgtttcagcactgcatttttttccccatctcattcagGAGAATGAA	ori:9_5	CNTRL	>NM_007018	3Â´ss	exon:M	st:C	intronlength:2001	ME:8.96	NN:0.64	PPS:(-22)11	PPSi:(-22)g16
ttctcatttaagatgtttgagtcctcttttatctgatttagGAGAAACTG	ori:9_5	CNTRL	>NM_007018	3Â´ss	exon:M	st:C	intronlength:82	ME:9.94	NN:0.88	PPS:(-20)9	PPSi:(-20)g13
aaacacccctccaacccacgccatcccttttctgccaaaagGAGAAGGGG	ori:9_5	GSN	>NM_001127663	3Â´ss	exon:M	st:Acas3cas1cas2cas5	intronlength:876	ME:5.60	NN:0.59	PPS:(-18)10	PPSi:(-21)a13
gcctgtcccatgacccccgctcacatccccattgtccacagGAGAAGCGC	ori:9_5	DAB2IP	>NM_032552;>NM_138709	3Â´ss	exon:ML	st:At	intronlength:779	ME:8.36	NN:0.92	PPS:(-28)5	PPSi:(-28)g9
gtggtttagtctctaccctcaaggacatttccatgttcaagGAGAAGAAG	ori:9_5	NEK6	>NM_001145001;>NM_001166171	3Â´ss	exon:M	st:Acas1	intronlength:34763	ME:2.31	NN:ND	PPS:(-32)5	PPSi:(-32)g11
tgctttcgttgcctgagttgatgtcttcttctttcaaatagGAGAAAAAT	ori:9_5	GOLGA1	>NM_002077	3Â´ss	exon:M	st:C	intronlength:3485	ME:10.02	NN:0.74	PPS:(-18)12	PPSi:(-20)a14
cctcctaccatctgaactacaaagcctgtttcttgccatagGAGAAAAAA	ori:9_5	TTC16	>NM_001317037;>NM_144965	3Â´ss	exon:M	st:C	intronlength:2115	ME:6.83	NN:0.82	PPS:(1)6	PPSi:(-17)g10
cagtgccaacctcaccccattgctcctacctgcacccacagGAGAAAGAG	ori:9_5	DNM1	>NM_001005336;>NM_001288737;>NM_001288738;>NM_001288739;>NM_004408	3Â´ss	exon:M	st:C	intronlength:4048	ME:7.18	NN:0.58	PPS:(-19)5	PPSi:(-32)a9
catccagcacccacccttcccttctcctctccccgctgcagGAGAATCCC	ori:9_6	NTNG2	>NM_032536	3Â´ss	exon:M	st:C	intronlength:30921	ME:9.65	NN:0.96	PPS:(-28)21	PPSi:(-32)g25
tgtgtgttgcaaaaaaccgcttctttgtgttgattttccagGAGAAGAGC	ori:9_6	REXO4	>NM_001279349;>NM_001279350;>NM_020385;>NM_001279351	3Â´ss	exon:M	st:C	intronlength:3591	ME:9.49	NN:0.81	PPS:(-22)7	PPSi:(-25)a10
ctgggcagttttcctcaagtcagtgtctttggaaattgcagGAGAACGTG	ori:9_6	FCN2	>NM_004108;>NM_015837	3Â´ss	exon:M	st:C	intronlength:662	ME:3.63	NN:ND	PPS:(-33)8	PPSi:(-34)g9
aggttgcatttttctcagtgatatgtctttggaattttcagGAGAACGCG	ori:9_6	FCN1	>NM_002003	3Â´ss	exon:M	st:C	intronlength:1538	ME:7.09	NN:0.68	PPS:(-33)8	PPSi:(-35)g10
cagtgaagtcatgggctgcttgtcctgtgctctctccccagGAGAAAAGC	ori:10_1	KLF6	>NM_001160124;>NM_001300	3Â´ss	exon:M	st:Acas1	intronlength:1537	ME:12.00	NN:0.96	PPS:(-12)10	PPSi:(-14)g12
tggtttgtttggagtatgtcattcttttctttcatgctcagGAGAACTTC	ori:10_1	BEND7	>NM_152751;>NM_001100912	3Â´ss	exon:M	st:C	intronlength:2889	ME:8.47	NN:0.64	PPS:(-20)12	PPSi:(-23)a15
gaaacttgttaactgactttcactatgttttttttttaaagGAGAATGCA	ori:10_1	FAM107B	>NM_001320738;>NM_001282698;>NM_001282702;>NM_001320737;>NM_001320735;>NM_001282696;>NM_001282695	3Â´ss	exon:M	st:C	intronlength:114246	ME:7.76	NN:0.99	PPS:(-14)10	PPSi:(-16)g12
tatatggaagatagtaaacatgattataattctctttatagGAGAACCTC	ori:10_2	NSUN6	>NM_182543	3Â´ss	exon:M	st:C	intronlength:33977	ME:8.47	NN:0.93	PPS:(-12)8	PPSi:(-12)g10
gctttttctcctccaattcacctgctggtttgggcctgcagGAGAATTTC	ori:10_2	KIAA1217	>NM_001098500;>NM_001282767;>NM_001282768;>NM_019590;>NM_001282769;>NM_001321681;>NM_001282770	3Â´ss	exon:M	st:C	intronlength:1528	ME:6.39	NN:ND	PPS:(-40)13	PPSi:(1)g14
gccagcccatgctggcacccttattgcccttgaccccacagGAGAATGGC	ori:10_3	RASGEF1A	>NM_001282862;>NM_145313	3Â´ss	exon:M	st:C	intronlength:919	ME:9.72	NN:0.88	PPS:(-24)5	PPSi:(-24)a8
ttttatgcctgtgttaatcaaggtgtcctttctctaaacagGAGAATGTA	ori:10_3	ZFAND4	>NM_001282905;>NM_174890;>NM_001128324;>NM_001282906	3Â´ss	exon:M	st:C	intronlength:6322	ME:10.74	NN:0.56	PPS:(-16)10	PPSi:(-18)a12
agtatattggagacccatactgcatggtatttattttgtagGAGAAGACA	ori:10_3	FAM21C	>NM_001169106;>NM_001169107;>NM_015262;>NM_001005751;>NM_001291398	3Â´ss	exon:M	st:C	intronlength:2027	ME:6.43	NN:0.88	PPS:(-8)4	PPSi:(-12)a8
tcttatttaaaactgactttaccattttattgtggtctcagGAGAAACTA	ori:10_3	ERCC6	>NM_000124	3Â´ss	exon:M	st:C	intronlength:9600	ME:5.76	NN:ND	PPS:(1)4	PPSi:(1)a8
caacatctgatgcataatgtctgcatgctcactcctggcagGAGAAGCAT	ori:10_4	ZWINT	>NM_001005413;>NM_007057;>NM_032997	3Â´ss	exon:M	st:C	intronlength:528	ME:6.82	NN:0.52	PPS:(-10)5	PPSi:(-14)g9
tactaattaaagcacacaaaaacaaaacattctctcaacagGAGAAATGG	ori:10_4	DDX21	>NM_004728;>NM_001256910	3Â´ss	exon:L	st:C	intronlength:961	ME:8.74	NN:ND	PPS:(-12)7	PPSi:(-14)g9
actttaaacatctatatttctttcattctttgtgtttttagGAGAAACAC	ori:10_5	USP54	>NM_152586;>NM_001320437;>NM_001320441	3Â´ss	exon:M	st:C	intronlength:180	ME:9.95	NN:0.98	PPS:(-25)8	PPSi:(-25)g15
gcgctcttagctgtgtttgttcctgtgtgttccttcttcagGAGAAGTAG	ori:10_5	SFTPD	>NM_003019	3Â´ss	exon:M	st:C	intronlength:317	ME:11.48	NN:0.96	PPS:(-12)10	PPSi:(-14)g12
ttattaattaatactgtgcttggttttgtcttattttatagGAGAACCAG	ori:10_6	PAPSS2	>NM_001015880;>NM_004670	3Â´ss	exon:M	st:C	intronlength:49187	ME:9.21	NN:0.98	PPS:(-18)4	PPSi:(-18)a9
ttatgatccttccaatctccattttcatttcctttattcagGAGAACCCT	ori:10_6	HHEX	>NM_002729	3Â´ss	exon:L	st:C	intronlength:1794	ME:9.42	NN:0.95	PPS:(-14)8	PPSi:(-20)g14
ttggaaaagttaactttaattttatattgtttaacacaaagGAGAAAAGA	ori:10_6	FRA10AC1	>NM_145246	3Â´ss	exon:M	st:C	intronlength:2457	ME:1.78	NN:ND	PPS:(-28)4	PPSi:(-22)a6
gtgcttacctgcctgcccactcctgccctctgtactcgcagGAGAAAGTG	ori:10_7	TRIM8	>NM_030912	3Â´ss	exon:M	st:C	intronlength:331	ME:9.61	NN:0.86	PPS:(-16)6	PPSi:(-22)a12
gctccttccttattaatgtctcccaacctcacccaacccagGAGAAATTC	ori:10_7	CYP17A1	>NM_000102	3Â´ss	exon:M	st:C	intronlength:827	ME:3.36	NN:ND	PPS:(-40)10	PPSi:(-40)g13
cattttaagtgtaatttagtctgtgttttatcattttttagGAGAAAAAA	ori:10_7	PCGF6	>NM_001011663	3Â´ss	exon:M	st:Acas3	intronlength:97	ME:10.60	NN:0.98	PPS:(-8)6	PPSi:(-11)a9
ctgagccaggtgctttctttagcgcctctgtgttcctccagGAGAAGCAA	ori:10_7	PDCD11	>NM_014976	3Â´ss	exon:M	st:C	intronlength:975	ME:11.02	NN:0.92	PPS:(-29)8	PPSi:(-31)g10
attttgttttttataactcttactcccttttcccctcaaagGAGAACTGT	ori:10_8	PDCD4	>NM_001199492;>NM_014456;>NM_145341	3Â´ss	exon:M	st:C	intronlength:2155	ME:8.05	NN:0.95	PPS:(-19)15	PPSi:(-25)a21
tgtgccctctattcacagataactctctcccctgtttctagGAGAAAAAA	ori:10_8	TCF7L2	>NM_001146274;>NM_001146283;>NM_001146284;>NM_001146285;>NM_001146286;>NM_001198525;>NM_001198526;>NM_001198527;>NM_001198528;>NM_001198529;>NM_001198530;>NM_001198531;>NM_030756	3Â´ss	exon:L	st:C	intronlength:4863	ME:10.49	NN:0.98	PPS:(-19)11	PPSi:(-19)g17
ttttccccccttcactttgttgtttctctttcccaatttagGAGAATACA	ori:10_9	BTBD16	>NM_001318189;>NM_144587	3Â´ss	exon:M	st:C	intronlength:2367	ME:10.25	NN:0.94	PPS:(1)13	PPSi:(1)g18
gacagcgtcccccacgctcacgtgtgcctttccatccacagGAGAATGAC	ori:10_9	STK32C	>NM_001318879;>NM_173575;>NM_001318878	3Â´ss	exon:M	st:C	intronlength:13539	ME:12.07	NN:0.85	PPS:(-15)7	PPSi:(-15)g11
caactttcaaatatacgtgtcgtttacttgcgttactttagGAGAAAGGA	ori:10_9	CFAP46	>NM_001200049	3Â´ss	exon:M	st:C	intronlength:6541	ME:6.90	NN:0.97	PPS:(-38)5	PPSi:(-19)a7
gggggtcctgccgggctcacggccagggccggtcttggcagGAGAACGTG	ori:10_9	KNDC1	>NM_152643	3Â´ss	exon:M	st:C	intronlength:6811	ME:1.45	NN:ND	PPS:(-36)4	PPSi:(-36)a7
tacagtttgaattttatgaatagctgtcttcttacctatagGAGAACATA	ori:10_9	TUBGCP2	>NM_001256617;>NM_006659	3Â´ss	exon:M	st:Acas1	intronlength:5842	ME:8.82	NN:0.79	PPS:(-15)7	PPSi:(-15)g11
agacacccccccaccaccaaccacaggccctctcggagcagGAGAAGGAG	ori:11_1	LMNTD2	>NM_173573	3Â´ss	exon:M	st:C	intronlength:121	ME:3.09	NN:ND	PPS:(-36)7	PPSi:(-36)g10
gtggggcaggacggtgactgcagacctgtctacatccacagGAGAAGTCA	ori:11_1	CDHR5	>NM_001171968;>NM_021924;>NM_031264	3Â´ss	exon:M	st:C	intronlength:293	ME:7.20	NN:ND	PPS:(-17)3	PPSi:(-17)a7
ctgtgccggtccccctgacgtcccttgcctcccgtccccagGAGAACGAG	ori:11_1	MUC2	>NM_002457	3Â´ss	exon:M	st:C	intronlength:309	ME:11.72	NN:0.92	PPS:(-32)7	PPSi:(-21)a13
gccggggacagggctgagcagacccccttctctggctgcagGAGAAGCGC	ori:11_1	TNNT3	>NM_001042780;>NM_001042781;>NM_001042782;>NM_001297646;>NM_006757	3Â´ss	exon:M	st:C	intronlength:93	ME:9.38	NN:0.92	PPS:(-19)11	PPSi:(-20)a12
ggctggggccgcagcaggaggccgacgcccgtgtcctccagGAGAAGGGC	ori:11_1	TRPM5	>NM_014555	3Â´ss	exon:M	st:C	intronlength:73	ME:7.96	NN:0.81	PPS:(-8)6	PPSi:(-10)g8
ttggtttgcatgggggacgaataagctgtctttctctgcagGAGAAGCTC	ori:11_1	TRIM21	>NM_003141	3Â´ss	exon:M	st:C	intronlength:252	ME:10.69	NN:0.98	PPS:(-13)9	PPSi:(-16)g12
cacctgaaatttactgttgttttttttttctgtttccatagGAGAAAAAT	ori:11_1	MMP26	>NM_021801	3Â´ss	exon:L	st:C	intronlength:88	ME:11.51	NN:1.00	PPS:(-22)12	PPSi:(-22)a18
tgaaggcttgatcctgcttgacctgatttgttttcttcaagGAGAAGTTT	ori:11_1	TRIM6	>NM_058166;>NM_001003818;>NM_001198644;>NM_001003819	3Â´ss	exon:M	st:Acas2	intronlength:798	ME:6.92	NN:0.73	PPS:(-11)8	PPSi:(-15)g12
aaagcttatagcttgactgtagtgtgattcccttctcatagGAGAAACTC	ori:11_1	TRIM6-TRIM34	>NM_001003819;>NM_001003827;>NM_021616;>NM_130390	3Â´ss	exon:M	st:C	intronlength:1049	ME:7.64	NN:0.88	PPS:(-14)10	PPSi:(-14)a12
ccttaaacatctcgtacatgatcgccttcttgcactcccagGAGAAGTGA	ori:11_1	DCHS1	>NM_003737	3Â´ss	exon:M	st:C	intronlength:221	ME:7.78	NN:ND	PPS:(-17)7	PPSi:(-20)g10
tttgcctgactctgctgtctcttggataattctccctctagGAGAAGGAT	ori:11_2	MRPL17	>NM_022061	3Â´ss	exon:L	st:C	intronlength:344	ME:8.37	NN:0.89	PPS:(-12)10	PPSi:(-13)a11
ctgcaaggatgtggagagtcaccccttcttttcctcctcagGAGAACAAC	ori:11_2	TUB	>NM_003320	3Â´ss	exon:M	st:C	intronlength:616	ME:11.47	NN:0.99	PPS:(-20)18	PPSi:(-23)g21
catttggctattttaattccaaatatatatttttctttcagGAGAATGAA	ori:11_2	TRIM66	>NM_014818	3Â´ss	exon:L	st:C	intronlength:746	ME:9.06	NN:0.96	PPS:(-12)10	PPSi:(-14)a12
ggattttgtagaaatgatttacttcattctttttcttacagGAGAAAATT	ori:11_2	DENND5A	>NM_001243254;>NM_015213	3Â´ss	exon:M	st:C	intronlength:778	ME:10.06	NN:0.99	PPS:(-15)11	PPSi:(-20)a16
tatttttgcaccatttaatgtattaccctttatatttgcagGAGAAAGGC	ori:11_2	ZNF143	>NM_001282656;>NM_001282657;>NM_003442	3Â´ss	exon:M	st:C	intronlength:3290	ME:8.59	NN:0.98	PPS:(-16)6	PPSi:(-19)g9
catatgtaaaagttgaacttttttttggtgttgctctttagGAGAAAAGC	ori:11_2	ZNF143	>NM_001282656;>NM_001282657;>NM_003442	3Â´ss	exon:M	st:C	intronlength:7348	ME:8.74	NN:0.98	PPS:(-24)9	PPSi:(-25)a10
attttaacttggagtaattttacctatgtctgatattacagGAGAATCCA	ori:11_2	SBF2	>NM_030962	3Â´ss	exon:M	st:C	intronlength:20951	ME:6.68	NN:0.67	PPS:(-40)4	PPSi:(-24)a8
tttttctctgacataatttttttctccattggttttcatagGAGAAGAAG	ori:11_2	MICALCL	>NM_032867	3Â´ss	exon:M	st:C	intronlength:4166	ME:6.61	NN:0.95	PPS:(-25)11	PPSi:(-25)g14
aaggagctaagaaggcaaacccaccacttcgtcttcctcagGAGAAATCG	ori:11_2	PLEKHA7	>NM_175058	3Â´ss	exon:M	st:C	intronlength:5955	ME:7.84	NN:0.99	PPS:(-10)8	PPSi:(-15)a13
tgaggcagttacatgaaatcttttccctgtgctttacacagGAGAAGCAT	ori:11_2	TPH1	>NM_004179	3Â´ss	exon:M	st:C	intronlength:4503	ME:9.21	NN:0.81	PPS:(-23)10	PPSi:(-23)g12
catggtctgcactggtgcttcaatttatggctcttttgcagGAGAAGCTT	ori:11_4	TRIM49B	>NM_001206626	3Â´ss	exon:M	st:C	intronlength:265	ME:7.63	NN:0.83	PPS:(-11)7	PPSi:(-11)a9
gggttataactttatatttatagttttcctttttattatagGAGAATTCA	ori:11_4	FOLH1	>NM_001014986;>NM_001193471;>NM_001193472;>NM_001193473;>NM_004476	3Â´ss	exon:M	st:C	intronlength:1936	ME:7.55	NN:0.97	PPS:(-18)11	PPSi:(-18)g14
tattgtcttcactggtgcttcaatttatggctcttttgcagGAGAAGCTT	ori:11_4	TRIM48	>NM_024114	3Â´ss	exon:M	st:C	intronlength:285	ME:7.63	NN:0.83	PPS:(-11)7	PPSi:(-11)a9
cttccaacccagatcctgacgtgtgcatctcttttgtgcagGAGAATGTG	ori:11_4	TMX2	>NM_001144012;>NM_015959	3Â´ss	exon:L	st:C	intronlength:838	ME:8.24	NN:0.68	PPS:(-14)8	PPSi:(-16)a10
tctgctccccgactcaaatccccttctcccacatgttccagGAGAAGAAA	ori:11_4	CCDC86	>NM_024098	3Â´ss	exon:M	st:C	intronlength:1886	ME:9.07	NN:0.86	PPS:(-23)12	PPSi:(-23)g14
ccttgctcatgtcccatctccctcgctccccgccaccccagGAGAAGGAG	ori:11_4	INCENP	>NM_001040694;>NM_020238	3Â´ss	exon:M	st:C	intronlength:3470	ME:6.59	NN:0.71	PPS:(-25)8	PPSi:(-25)g15
ccctgccctctccctgttgatgccattgttcttttccccagGAGAATCTG	ori:11_5	MTA2	>NM_004739	3Â´ss	exon:M	st:C	intronlength:311	ME:10.27	NN:0.95	PPS:(-13)11	PPSi:(1)g15
atttttgtgattttttgttggtttctttgtatttgttctagGAGAAAAGA	ori:11_5	SLC22A9	>NM_080866	3Â´ss	exon:L	st:C	intronlength:922	ME:10.51	NN:0.96	PPS:(-20)7	PPSi:(-31)g9
gggaagttctgggctttgggggtcccgatgcccggctggagGAGAAGCTG	ori:11_5	PLCB3	>NM_001184883	3Â´ss	exon:M	st:A3a	intronlength:3203	ME:-5.93	NN:ND	PPS:(-35)4	PPSi:(-36)g5
tgaaattcctaaagcacccctccttgccctcccatcaccagGAGAAGGTC	ori:11_5	MAP3K11	>NM_002419	3Â´ss	exon:M	st:C	intronlength:93	ME:9.76	NN:ND	PPS:(-25)9	PPSi:(-25)a17
aggggctggcggctctgactcctgtctccccggcaccccagGAGAAGGCG	ori:11_5	SIPA1	>NM_006747;>NM_153253	3Â´ss	exon:L	st:C	intronlength:89	ME:5.96	NN:0.79	PPS:(-17)7	PPSi:(-23)a13
ccagatcccttccctgacactcacctgtcccccttctccagGAGAAAGAA	ori:11_5	KAT5	>NM_001206833;>NM_006388;>NM_182709;>NM_182710	3Â´ss	exon:M	st:C	intronlength:81	ME:10.39	NN:0.93	PPS:(-14)12	PPSi:(-18)a16
ggactgcaaggtaccgtcctctccctgacccccacctgcagGAGAACAAC	ori:11_6	PC	>NM_022172;>NM_000920;>NM_001040716	3Â´ss	exon:M	st:C	intronlength:206	ME:9.33	NN:ND	PPS:(-25)10	PPSi:(-28)g13
tgtgggtaaaccattaagagcttttaatctttgtcccaaagGAGAACTCT	ori:11_6	ZNF705E	>NM_001278713	3Â´ss	exon:L	st:C	intronlength:1056	ME:6.07	NN:ND	PPS:(-21)5	PPSi:(-14)a10
gaggaatgagagggacaggcctgacgactcgatgcctgcagGAGAAGGCC	ori:11_6	PDE2A	>NM_001143839;>NM_001243784;>NM_001146209;>NM_002599	3Â´ss	exon:M	st:C	intronlength:136	ME:5.31	NN:ND	PPS:(-22)3	PPSi:(-9)g5
agcccctgactcagctctgacccctcacccctgcccaccagGAGAACCGC	ori:11_6	RELT	>NM_152222;>NM_032871	3Â´ss	exon:L	st:C	intronlength:158	ME:7.37	NN:ND	PPS:(-21)6	PPSi:(-21)a12
agtgtaaagcatcaaagtgacaattgcttctttttttccagGAGAATGAT	ori:11_7	INTS4	>NM_033547	3Â´ss	exon:M	st:C	intronlength:9531	ME:9.65	NN:0.99	PPS:(-15)13	PPSi:(-18)a16
agtttaatttgaaatgtgtgtcatatgttaatttcttgcagGAGAAGGAA	ori:11_7	HIKESHI	>NM_016401;>NM_001322404;>NM_001322407;>NM_001322409	3Â´ss	exon:M	st:C	intronlength:30896	ME:8.14	NN:0.82	PPS:(-10)6	PPSi:(-10)a8
catggtctgcactggtgcttcaatttatggctcttttgcagGAGAAGCTT	ori:11_7	TRIM49	>NM_020358;>NM_001195234	3Â´ss	exon:M	st:C	intronlength:265	ME:7.63	NN:0.83	PPS:(-11)7	PPSi:(-11)g9
tactgtcttcattattgctaagcttcttgcttcttttgcagGAGAAACTT	ori:11_7	TRIM64B	>NM_001164397;>NM_001136486	3Â´ss	exon:M	st:C	intronlength:536	ME:10.19	NN:0.95	PPS:(-12)8	PPSi:(-19)a15
tattgtcctcactggtgcttcaatttatggctcttttgcagGAGAAGCTT	ori:11_7	TRIM49D2	>NM_001105522;>NM_001206627;>NM_001105522;>NM_001206627	3Â´ss	exon:M	st:C	intronlength:285	ME:7.63	NN:0.83	PPS:(-11)7	PPSi:(-11)g9
taagtaatgtgaattaagtaacaactttgcttcaactacagGAGAATGTC	ori:11_7	NAALAD2	>NM_001300930;>NM_005467	3Â´ss	exon:M	st:C	intronlength:5311	ME:5.94	NN:ND	PPS:(-17)4	PPSi:(-17)g9
cagataattctaataaattttttccatttcatttattacagGAGAAGTAA	ori:11_7	HEPHL1	>NM_001098672	3Â´ss	exon:M	st:C	intronlength:1578	ME:7.97	NN:0.92	PPS:(-24)8	PPSi:(-24)a13
tatgatagaagctattttttgatatacttctttttttctagGAGAAGAGA	ori:11_7	MRE11A	>NM_005590;>NM_005591	3Â´ss	exon:M	st:C	intronlength:3076	ME:9.68	NN:0.99	PPS:(-15)13	PPSi:(-17)a15
ggaatgatgcaacataatatgctttcatatcatttctcaagGAGAAAATT	ori:11_7	MAML2	>NM_032427	3Â´ss	exon:M	st:C	intronlength:5877	ME:6.29	NN:ND	PPS:(-9)6	PPSi:(-12)g9
tttgtattaaaatatattaaaacaaagcattttttttacagGAGAATTTT	ori:11_7	ANGPTL5	>NM_178127	3Â´ss	exon:M	st:C	intronlength:5365	ME:5.32	NN:0.95	PPS:(-12)8	PPSi:(-14)a10
ggcatgtgtttgcatgcttgtttcttctttctgatttccagGAGAAGAGA	ori:11_7	CEP126	>NM_020802	3Â´ss	exon:L	st:C	intronlength:4756	ME:9.71	NN:0.97	PPS:(-21)12	PPSi:(-25)g16
aattatatgctgctaatttttctcctcttccttgtctccagGAGAAAAGA	ori:11_8	DDX10	>NM_004398	3Â´ss	exon:M	st:C	intronlength:10676	ME:10.57	NN:0.99	PPS:(-25)17	PPSi:(-25)a23
taggccagatcttgacttttttttttttttttttcaaccagGAGAAATAA	ori:11_8	CEP164	>NM_014956	3Â´ss	exon:M	st:C	intronlength:7700	ME:10.24	NN:0.88	PPS:(-26)20	PPSi:(-27)a21
ttttacttgaagctttctatgcctgccctgccctatcacagGAGAAGAAG	ori:11_9	IFT46	>NM_001168618;>NM_020153	3Â´ss	exon:M	st:C	intronlength:692	ME:7.94	NN:ND	PPS:(-29)6	PPSi:(-16)a9
ggctcccactcctctttgactctgccattctgggctcgcagGAGAAGGAG	ori:11_9	PHLDB1	>NM_015157;>NM_001144758;>NM_001144759	3Â´ss	exon:M	st:C	intronlength:160	ME:7.02	NN:ND	PPS:(-33)9	PPSi:(-39)g15
agggctaagatgagaatgacagctgcccagttttgctgcagGAGAACCCA	ori:11_9	GRIK4	>NM_014619;>NM_001282473;>NM_001282470	3Â´ss	exon:M	st:C	intronlength:6650	ME:3.71	NN:0.71	PPS:(-11)4	PPSi:(-11)g7
gacccagtgaccccacaagaacccccctgcttcgcccccagGAGAACGCC	ori:11_9	NRGN	>NM_001126181;>NM_006176	3Â´ss	exon:M	st:C	intronlength:5403	ME:11.32	NN:0.93	PPS:(-20)7	PPSi:(-20)g12
cctctgagcgccgcgctgtcacctctgctctgcgttcgcagGAGAATGCC	ori:12_1	CACNA2D4	>NM_172364	3Â´ss	exon:L	st:C	intronlength:1539	ME:9.92	NN:0.82	PPS:(1)5	PPSi:(-20)a10
gagaacatacatgtcttgtgtgttttgtttttattgtttagGAGAAAACT	ori:12_1	DCP1B	>NM_152640;>NM_001319292	3Â´ss	exon:M	st:C	intronlength:6306	ME:8.66	NN:0.99	PPS:(-14)5	PPSi:(-19)a10
gagtgctggagttatttagaatggtgctgttcttcttacagGAGAAGAGG	ori:12_1	CACNA1C	>NM_000719;>NM_001129827;>NM_001129829;>NM_001129831;>NM_001129832;>NM_001129833;>NM_001129834;>NM_001129835;>NM_001129836;>NM_001129837;>NM_001129838;>NM_001129839;>NM_001129840;>NM_001129841;>NM_001129842;>NM_001129843;>NM_001129844;>NM_001129846;>NM_001167623;>NM_001167625;>NM_001129830;>NM_001167624;>NM_199460	3Â´ss	exon:M	st:C	intronlength:7308	ME:10.54	NN:0.97	PPS:(-12)8	PPSi:(-15)a11
cactccaatactcttgtattcgctctgttttatgattctagGAGAACAAT	ori:12_1	CRACR2A	>NM_001144958	3Â´ss	exon:M	st:C	intronlength:2240	ME:7.69	NN:0.62	PPS:(-31)5	PPSi:(-19)a9
tcctaagtagttatttattgcaaacctcttttcctggacagGAGAATCAA	ori:12_1	DYRK4	>NM_003845	3Â´ss	exon:M	st:C	intronlength:719	ME:7.42	NN:0.65	PPS:(-17)11	PPSi:(-18)a12
gttgcactcagaatttctataggtgtgcacttgattgacagGAGAACTAA	ori:12_1	GALNT8	>NM_017417	3Â´ss	exon:M	st:C	intronlength:5187	ME:4.24	NN:ND	PPS:(-28)5	PPSi:(-28)a7
cctgggcttgacggtgctcatccctcaacttgtctctcaagGAGAAAGTG	ori:12_1	VWF	>NM_000552	3Â´ss	exon:M	st:C	intronlength:3295	ME:7.33	NN:ND	PPS:(-21)6	PPSi:(-25)g10
gggtgggggtaataatctgaatctgtggtcctttactgcagGAGAAGGAA	ori:12_1	CHD4	>NM_001297553;>NM_001273	3Â´ss	exon:M	st:C	intronlength:204	ME:9.04	NN:0.96	PPS:(-13)6	PPSi:(-13)a9
taaatgtggcatgacagtgtgggctgctttttgtatttcagGAGAAGAAT	ori:12_2	APOBEC1	>NM_001644;>NM_005889;>NM_001304566	3Â´ss	exon:M	st:C	intronlength:1769	ME:9.22	NN:0.72	PPS:(-15)6	PPSi:(-18)a9
tgtgggtaaaccattaagagcttttaatctttgtcccaaagGAGAACTCT	ori:12_2	ZNF705A	>NM_001004328	3Â´ss	exon:L	st:C	intronlength:1056	ME:6.07	NN:ND	PPS:(-21)5	PPSi:(-14)a10
ttccttctaaggacatcctagttatgtttctttttccatagGAGAATCCA	ori:12_2	A2ML1	>NM_144670;>NM_001282424	3Â´ss	exon:M	st:C	intronlength:2496	ME:10.83	NN:0.99	PPS:(-15)11	PPSi:(-17)g13
ttttttttttcaaacaatgcttctttttgacctttcccaagGAGAAGCGC	ori:12_2	LMO3	>NM_001243610;>NM_001243613;>NM_001243609	3Â´ss	exon:M	st:C	intronlength:868	ME:6.00	NN:0.70	PPS:(1)11	PPSi:(1)g12
aaagtaatcccgagaaaatttacacttttttttttttgcagGAGAATATT	ori:12_2	ABCC9	>NM_020297;>NM_005691	3Â´ss	exon:M	st:C	intronlength:1285	ME:10.84	NN:0.99	PPS:(-17)13	PPSi:(-19)g15
gtcaaattgttgaacttatgtctcctttctttttccttaagGAGAATGGT	ori:12_3	LRMP	>NM_001204126;>NM_001204127;>NM_006152	3Â´ss	exon:M	st:C	intronlength:9812	ME:7.91	NN:0.98	PPS:(-21)18	PPSi:(-23)a20
catacttattcccttgttcgcacacatttatttgctttcagGAGAAGAAT	ori:12_3	ITPR2	>NM_002223	3Â´ss	exon:M	st:C	intronlength:47105	ME:7.94	NN:0.95	PPS:(-33)7	PPSi:(-37)g11
gaaacctgcctgtatgtgatcttgctgttttaatttcctagGAGAACCTA	ori:12_3	FGD4	>NM_001304481;>NM_001304483;>NM_001304484;>NM_139241;>NM_001304480	3Â´ss	exon:M	st:C	intronlength:302	ME:8.95	NN:0.95	PPS:(-8)6	PPSi:(-37)a7
aatggtgcctcatggtgtatattttatatttattcttgtagGAGAACTTG	ori:12_3	MUC19	>NM_173600	3Â´ss	exon:M	st:C	intronlength:236	ME:8.89	NN:0.94	PPS:(-9)5	PPSi:(-13)g9
aaagctaactgggcttttgtatctttttccctcgactctagGAGAAGAGA	ori:12_3	DBX2	>NM_001004329	3Â´ss	exon:M	st:C	intronlength:12124	ME:10.34	NN:0.82	PPS:(-20)12	PPSi:(-22)g14
tgacaacaccaagcggtttcattctctttttcctgttgtagGAGAAGTTG	ori:12_4	SLC38A4	>NM_001143824;>NM_018018	3Â´ss	exon:M	st:C	intronlength:1730	ME:10.91	NN:0.99	PPS:(-20)13	PPSi:(-25)a18
agagtaaaggttacccttccctccaattccttcccattcagGAGAATCAC	ori:12_4	ADCY6	>NM_015270	3Â´ss	exon:M	st:C	intronlength:178	ME:8.57	NN:0.92	PPS:(-28)11	PPSi:(-31)g14
catgctattaactttttttccctcttcttttctaccatcagGAGAAAGCA	ori:12_4	LARP4	>NM_001170804;>NM_001170803;>NM_001170808;>NM_052879;>NM_199188;>NM_199190	3Â´ss	exon:M	st:C	intronlength:1404	ME:9.30	NN:0.98	PPS:(-30)22	PPSi:(-30)a25
ccctccaccccaccccacccccacctttttcttattaaaagGAGAACTCT	ori:12_4	LARP4	>NM_001170803;>NM_001170808;>NM_052879;>NM_199188;>NM_199190	3Â´ss	exon:M	st:C	intronlength:1234	ME:6.22	NN:ND	PPS:(-18)10	PPSi:(-24)g16
tagatgttacctttactaattttgtggtcttctgttaaaagGAGAAAAGG	ori:12_4	SLC4A8	>NM_001267615;>NM_001258401;>NM_001258402;>NM_001039960;>NM_001258403	3Â´ss	exon:M	st:C	intronlength:1157	ME:5.65	NN:ND	PPS:(-14)6	PPSi:(-14)g9
tccagtaacccagactgaccttgccttctctcccattccagGAGAAGCCA	ori:12_5	ITGA7	>NM_001144996;>NM_002206;>NM_001144997	3Â´ss	exon:M	st:C	intronlength:82	ME:11.89	NN:0.83	PPS:(-18)11	PPSi:(-23)a16
tcaaaaaataaaagctttaataagactgaatttcattctagGAGAATGGC	ori:12_6	XPOT	>NM_007235	3Â´ss	exon:M	st:C	intronlength:1928	ME:5.21	NN:0.64	PPS:(-27)4	PPSi:(-11)a9
atcctttccttaattttgttcttgtctttctgtatatgtagGAGAAAAAA	ori:12_6	IRAK3	>NM_001142523;>NM_007199	3Â´ss	exon:M	st:C	intronlength:5573	ME:7.92	NN:0.66	PPS:(-40)10	PPSi:(-23)a13
tctcacaccagttcatttaaaagctttaaccctttccacagGAGAAAGCT	ori:12_6	GRIP1	>NM_021150	3Â´ss	exon:M	st:Acas1	intronlength:112	ME:7.62	NN:0.95	PPS:(-12)8	PPSi:(-12)a10
acccaaattaatttttacttatttttttccctgttgtgtagGAGAAAGAT	ori:12_6	PPP1R12A	>NM_001143886;>NM_001244992;>NM_002480;>NM_001143885;>NM_001244990	3Â´ss	exon:M	st:C	intronlength:1217	ME:8.10	NN:0.91	PPS:(-20)11	PPSi:(-24)a15
atacaacattatttctctattgatcttattttatttactagGAGAATAGT	ori:12_6	PTPRQ	>NM_001145026	3Â´ss	exon:M	st:C	intronlength:1169	ME:7.43	NN:0.81	PPS:(-30)7	PPSi:(-33)a10
tggtatgataattacaaaatagtcatttttcattctttcagGAGAAAAGT	ori:12_7	ATP2B1	>NM_001001323;>NM_001682	3Â´ss	exon:M	st:C	intronlength:457	ME:10.10	NN:0.98	PPS:(-9)7	PPSi:(-16)a14
tttttgcaggtctttttgactgactttatcttttttattagGAGAAATGA	ori:12_7	CFAP54	>NM_001306084	3Â´ss	exon:M	st:C	intronlength:3153	ME:7.89	NN:0.97	PPS:(-13)8	PPSi:(-18)a13
caacagcaattcacatcccttccttgtgttttggattttagGAGAATACT	ori:12_7	SLC25A3	>NM_002635;>NM_005888;>NM_213611	3Â´ss	exon:M	st:C	intronlength:486	ME:9.23	NN:0.89	PPS:(-26)10	PPSi:(-28)a12
acacatcttccctaacaccttttattttcttgccagtgtagGAGAAAACT	ori:12_7	NR1H4	>NM_001206977;>NM_001206978;>NM_001206979;>NM_005123;>NM_001206992;>NM_001206993	3Â´ss	exon:M	st:C	intronlength:1488	ME:4.27	NN:0.54	PPS:(-36)8	PPSi:(-24)a14
ggttttcttctcgactggcttcatttttgctgttcttccagGAGAAAAAT	ori:12_7	ANO4	>NM_001286615;>NM_178826;>NM_001286616	3Â´ss	exon:M	st:C	intronlength:3438	ME:8.97	NN:0.95	PPS:(-39)10	PPSi:(-40)g11
tccagtgactgtctcctcaccctccccattctctcttctagGAGAATGAT	ori:12_7	PAH	>NM_000277	3Â´ss	exon:M	st:C	intronlength:17872	ME:11.78	NN:0.94	PPS:(-13)11	PPSi:(-22)a20
gtatatttgttctgctttctcttatgttattgatttgtaagGAGAACCTT	ori:12_7	KIAA1033	>NM_001293640;>NM_015275	3Â´ss	exon:M	st:C	intronlength:107	ME:1.27	NN:ND	PPS:(-27)9	PPSi:(-32)g14
cttgcagtttaatgtgtggcatgtgcctttttgctctccagGAGAAGGAG	ori:12_8	CORO1C	>NM_001105237;>NM_001276471;>NM_014325	3Â´ss	exon:M	st:C	intronlength:1314	ME:11.03	NN:0.99	PPS:(-16)7	PPSi:(-16)g14
atcttccactgtggtttcctgacttattttccccatgatagGAGAAAGCC	ori:12_8	ACAD10	>NM_001136538;>NM_025247	3Â´ss	exon:M	st:C	intronlength:1100	ME:7.39	NN:0.70	PPS:(-15)8	PPSi:(-19)g12
catgcacctttgatatcacatatctcttgctttgtcttcagGAGAAGAGG	ori:12_8	RNFT2	>NM_001109903;>NM_032814	3Â´ss	exon:M	st:C	intronlength:12753	ME:9.80	NN:0.98	PPS:(-19)6	PPSi:(-19)g11
cggcttcacactgacgagaggttgttccttttcctgttcagGAGAAGAGC	ori:12_8	CIT	>NM_001206999;>NM_007174	3Â´ss	exon:M	st:C	intronlength:1932	ME:10.56	NN:0.98	PPS:(-17)11	PPSi:(-17)g15
tgtagggttgacctgaggctctgaggggtttggctttccagGAGAACGTC	ori:12_8	GCN1	>NM_006836	3Â´ss	exon:M	st:C	intronlength:336	ME:6.13	NN:0.53	PPS:(-8)6	PPSi:(-9)g7
tcgagatgtttgtttgtttgtttgcttttaattatgcacagGAGAAACAT	ori:12_9	P2RX7	>NM_002562	3Â´ss	exon:M	st:C	intronlength:620	ME:5.43	NN:ND	PPS:(-17)5	PPSi:(-21)a9
taaacagacttgggactttgtcttgcttacctttgctacagGAGAACTTT	ori:12_9	KNTC1	>NM_014708	3Â´ss	exon:M	st:C	intronlength:2034	ME:8.96	NN:0.93	PPS:(-12)5	PPSi:(-26)a9
cttcttcaagcctctttcagaatatgcttttgtctttttagGAGAACGTA	ori:12_9	KMT5A	>NM_001324504;>NM_001324505;>NM_020382	3Â´ss	exon:M	st:C	intronlength:1075	ME:10.99	NN:0.99	PPS:(-31)8	PPSi:(-15)g13
cccaggccccagtcctgatctgctgcttccctgtgccccagGAGAAGGAG	ori:12_9	NCOR2	>NM_001077261;>NM_001206654;>NM_006312	3Â´ss	exon:M	st:C	intronlength:7360	ME:7.59	NN:0.81	PPS:(-16)7	PPSi:(-19)g10
ggcttcaacgtcaactataaattagcttggttatcttctagGAGAAATGC	ori:12_9	SCARB1	>NM_005505	3Â´ss	exon:M	st:Acas1	intronlength:3545	ME:6.64	NN:0.68	PPS:(-8)6	PPSi:(-11)g9
tgtgtgccttcaagtgacttgattttaattttaatttttagGAGAACGAC	ori:12_9	EP400	>NM_015409	3Â´ss	exon:M	st:C	intronlength:10548	ME:9.73	NN:0.90	PPS:(-35)5	PPSi:(-37)g7
atcacatgccgaccccaccatcccccatgtatcatctacagGAGAACCAG	ori:12_9	EP400	>NM_015409	3Â´ss	exon:M	st:C	intronlength:897	ME:9.26	NN:0.61	PPS:(-21)6	PPSi:(-24)g9
ggaatggaagcagggctagaagtcttgttgtttgggggcagGAGAACTTG	ori:12_9	ANHX	>NM_001191054	3Â´ss	exon:M	st:C	intronlength:671	ME:5.86	NN:ND	PPS:(-19)4	PPSi:(-19)a7
tggaatttcaactcatgcctgttttctgcttttccacctagGAGAACCAG	ori:13_1	C1QTNF9B	>NM_001007537;>NM_001303138;>NM_001303137;>NM_178540	3Â´ss	exon:M	st:C	intronlength:2619	ME:10.25	NN:0.96	PPS:(-13)7	PPSi:(-20)a14
atgcttttcttgagctaaattgttcttaatttttatctcagGAGAAAGTA	ori:13_1	CENPJ	>NM_018451	3Â´ss	exon:M	st:C	intronlength:1663	ME:5.64	NN:0.91	PPS:(-38)8	PPSi:(-40)g10
taattcagaattcttaaatgagcagtttttcattgttttagGAGAAATAA	ori:13_1	RNF6	>NM_183045;>NM_183044;>NM_183043;>NM_005977	3Â´ss	exon:M	st:C	intronlength:850	ME:8.30	NN:0.96	PPS:(-16)6	PPSi:(-16)g9
attatttgccttaaaaacatatatgaaatatttctttttagGAGAACCCT	ori:13_1	BRCA2	>NM_000059	3Â´ss	exon:M	st:C	intronlength:3361	ME:8.23	NN:0.92	PPS:(-11)9	PPSi:(-13)a11
aatgtgtttcatggtgttttatttttcctccttctctccagGAGAAAAGT	ori:13_1	NBEA	>NM_015678	3Â´ss	exon:M	st:C	intronlength:18694	ME:11.70	NN:1.00	PPS:(-20)18	PPSi:(-25)a23
agagccttgacccagccctgagacatccttttgcattgcagGAGAAGGAT	ori:13_1	LCP1	>NM_002298	3Â´ss	exon:M	st:C	intronlength:1248	ME:8.77	NN:0.97	PPS:(-16)7	PPSi:(-18)g9
gtgtgaaaacttacaaataaaagacagatttgtcttaacagGAGAAGGAG	ori:13_1	RNASEH2B	>NM_024570;>NM_001142279	3Â´ss	exon:M	st:C	intronlength:1996	ME:4.90	NN:ND	PPS:(-9)4	PPSi:(-13)g8
tggggctgagcaagtgacagttgtctctttcctacgtctagGAGAAGCCA	ori:13_1	ATP7B	>NM_000053;>NM_001005918;>NM_001243182	3Â´ss	exon:M	st:C	intronlength:110	ME:8.57	NN:0.84	PPS:(-18)10	PPSi:(-21)g13
tcagaaccaatcttgttgactgtgtataatttgtgttaaagGAGAACTCA	ori:13_1	NEK5	>NM_199289	3Â´ss	exon:M	st:C	intronlength:2924	ME:5.12	NN:ND	PPS:(-31)4	PPSi:(-31)a7
aattcagccaaaagcttaatctataaatgtattttctatagGAGAAAATA	ori:13_1	CKAP2	>NM_001098525;>NM_018204;>NM_001286686	3Â´ss	exon:M	st:C	intronlength:5481	ME:8.29	NN:0.98	PPS:(-10)6	PPSi:(-12)a8
cagcacacaaactgataaacttgtttcaatttctgccttagGAGAAAGAT	ori:13_2	MYCBP2	>NM_015057	3Â´ss	exon:M	st:C	intronlength:4291	ME:8.43	NN:0.85	PPS:(-12)5	PPSi:(-12)g10
ttgatagccaaagtcatcttactttctccttttcattgcagGAGAAACAA	ori:13_2	SLC15A1	>NM_005073	3Â´ss	exon:M	st:C	intronlength:218	ME:11.06	NN:0.93	PPS:(-20)13	PPSi:(-25)g18
agaagtaaccgcttttttttttttttttttttttttgcaagGAGAATGTG	ori:13_2	FGF14	>NM_001321946;>NM_001321949	3Â´ss	exon:M	st:A	intronlength:34857	ME:6.21	NN:0.94	PPS:(-30)25	PPSi:(-33)a28
agaggctgattatatgttcaaaggaattctctctttttcagGAGAATTTG	ori:13_2	TPP2	>NM_003291	3Â´ss	exon:M	st:C	intronlength:1557	ME:9.08	NN:0.69	PPS:(-15)13	PPSi:(-16)a14
cccatattgtgattaaactcctcatttttctcattttgtagGAGAAATTT	ori:13_2	ATP11A	>NM_015205;>NM_032189	3Â´ss	exon:M	st:C	intronlength:6024	ME:10.09	NN:0.99	PPS:(-17)8	PPSi:(-24)g15
gcagcctcgggagtgggtcccagtgccgtgtcccgttgcagGAGAACCTA	ori:13_2	RASA3	>NM_001320822;>NM_001320821;>NM_007368	3Â´ss	exon:M	st:C	intronlength:864	ME:8.45	NN:0.71	PPS:(-37)4	PPSi:(-11)g7
ttgagacaggatccactgataatcttttcatcccattatagGAGAAAGTT	ori:14_1	TTC5	>NM_138376	3Â´ss	exon:M	st:C	intronlength:2350	ME:8.90	NN:0.98	PPS:(-19)7	PPSi:(-19)g12
ggtcacaatcatctgttgactgactgcatcttttgctgcagGAGAATCCC	ori:14_1	CHD8	>NM_001170629;>NM_020920	3Â´ss	exon:M	st:C	intronlength:82	ME:7.79	NN:0.87	PPS:(-13)6	PPSi:(-13)a9
ccatgcttccttccactttcccccttgctttttttccctagGAGAAGGTG	ori:14_1	PSME1	>NM_001281528;>NM_006263;>NM_176783	3Â´ss	exon:M	st:A3a	intronlength:78	ME:11.77	NN:1.00	PPS:(-14)12	PPSi:(-26)a24
gaggacatgaagtgttgtctttgcctcccgtgtcaccacagGAGAAGGTG	ori:14_1	PSME2	>NM_002818	3Â´ss	exon:M	st:C	intronlength:140	ME:8.22	NN:0.87	PPS:(-18)6	PPSi:(-24)g12
aacacccaccatgcccacctccccctgtgctctcccaacagGAGAAGACC	ori:14_1	ADCY4	>NM_001198568;>NM_001198592;>NM_139247	3Â´ss	exon:M	st:C	intronlength:2718	ME:12.64	NN:0.86	PPS:(-24)9	PPSi:(-28)a13
ctgcgatttataatacagaagtatttaccaatttttgacagGAGAAAAAA	ori:14_2	BAZ1A	>NM_013448;>NM_182648	3Â´ss	exon:M	st:C	intronlength:1849	ME:5.07	NN:ND	PPS:(-10)5	PPSi:(-18)g6
aattagaaaaagaaaaagtaaaatatctatttttcatgcagGAGAAAATT	ori:14_2	FAM179B	>NM_001308120;>NM_015091	3Â´ss	exon:M	st:C	intronlength:1641	ME:7.60	NN:0.90	PPS:(-12)6	PPSi:(-16)g10
aaatattttagaaatattcattgatgctgctttttacacagGAGAACACA	ori:14_2	PRPF39	>NM_017922	3Â´ss	exon:M	st:C	intronlength:1500	ME:6.91	NN:0.77	PPS:(-12)6	PPSi:(-15)a9
ttaatttaattaatattaatttaattaaaatttaccaacagGAGAATTTC	ori:14_2	MDGA2	>NM_182830;>NM_001113498	3Â´ss	exon:M	st:C	intronlength:3288	ME:6.65	NN:ND	PPS:(-37)3	PPSi:(-11)a6
tttctggaaagttatgggattccatgttattcttgctgcagGAGAATGCA	ori:14_2	KLHDC1	>NM_172193	3Â´ss	exon:M	st:C	intronlength:479	ME:7.53	NN:0.84	PPS:(1)5	PPSi:(-15)a8
tccatactttggtattgaaacattatgcattgttattctagGAGAACCCA	ori:14_2	NEMF	>NM_001301732;>NM_004713	3Â´ss	exon:M	st:C	intronlength:7854	ME:6.31	NN:0.90	PPS:(-35)4	PPSi:(-9)g7
ctaggccaaaagagctctggcaccatgcactgtcttaacagGAGAATAAG	ori:14_2	PYGL	>NM_001163940;>NM_002863	3Â´ss	exon:M	st:C	intronlength:725	ME:8.72	NN:ND	PPS:(-27)4	PPSi:(-12)a7
acccagcagcttgcagttgagaaatgtgctctgttacacagGAGAACAGT	ori:14_2	TRIM9	>NM_015163;>NM_052978	3Â´ss	exon:M	st:C	intronlength:2307	ME:5.87	NN:ND	PPS:(-13)4	PPSi:(-13)a7
acagggtgatatgacctaaatgtcaccttcctccccgacagGAGAATGAT	ori:14_3	PPP1R36	>NM_172365	3Â´ss	exon:M	st:C	intronlength:731	ME:9.51	NN:0.97	PPS:(-16)11	PPSi:(-19)g14
cccacccactgtccacgcactttgtctttttcctcccctagGAGAACTGT	ori:14_3	GPX2	>NM_002083	3Â´ss	exon:L	st:C	intronlength:2666	ME:12.04	NN:0.99	PPS:(-17)15	PPSi:(-22)a20
agggtctttccctggattacaaatatgtgactctgttacagGAGAAAATG	ori:14_4	ZNF410	>NM_001242924;>NM_001242926;>NM_001242927;>NM_001242928;>NM_021188	3Â´ss	exon:M	st:C	intronlength:5697	ME:6.83	NN:ND	PPS:(-37)9	PPSi:(-38)g10
actctacaaatagtaattttgttcaactgctggaatcctagGAGAACGAA	ori:14_4	YLPM1	>NM_019589	3Â´ss	exon:M	st:C	intronlength:889	ME:2.14	NN:ND	PPS:(-40)4	PPSi:(-25)a8
agagatcagattgtcaatgcttgttccactcttactttcagGAGAAAATG	ori:14_4	DLST	>NM_001933	3Â´ss	exon:M	st:C	intronlength:887	ME:9.16	NN:0.89	PPS:(-13)5	PPSi:(-13)a11
ttcttaaatgcctgatttgtatttcatttcttttcctgtagGAGAAGCAA	ori:14_4	SEL1L	>NM_005065	3Â´ss	exon:M	st:C	intronlength:542	ME:10.76	NN:0.99	PPS:(-15)11	PPSi:(-20)g16
tcatcctgtttgttttaacagcaagttttgtctgcctacagGAGAATATT	ori:14_4	RPS6KA5	>NM_001322237;>NM_001322238;>NM_001322228;>NM_001322229;>NM_001322230;>NM_001322231;>NM_001322232;>NM_001322233;>NM_001322234;>NM_001322235;>NM_001322236;>NM_004755;>NM_182398	3Â´ss	exon:M	st:A3a	intronlength:13906	ME:8.31	NN:0.83	PPS:(-38)4	PPSi:(-38)g8
attagaaaagagagtatgtgttacctgtttgtttattttagGAGAAGGAA	ori:14_5	ATG2B	>NM_018036	3Â´ss	exon:M	st:C	intronlength:898	ME:10.06	NN:0.99	PPS:(-6)4	PPSi:(-10)a8
cgtgaggagctgatctgtatcttccccttctctgtgcctagGAGAAAAGC	ori:14_5	EVL	>NM_016337	3Â´ss	exon:M	st:C	intronlength:3034	ME:10.77	NN:0.98	PPS:(-22)14	PPSi:(-24)a16
gatgccacgctggggtgacggggccacatctgccagtgcagGAGAACAAG	ori:14_5	INF2	>NM_001031714;>NM_022489	3Â´ss	exon:M	st:C	intronlength:214	ME:-0.58	NN:ND	PPS:(-13)3	PPSi:(-13)g6
gctactgggtgggactcactgccagcctccctttctcccagGAGAAGGAT	ori:15_1	ATP10A	>NM_024490	3Â´ss	exon:M	st:C	intronlength:1257	ME:8.32	NN:0.93	PPS:(-16)14	PPSi:(-17)g15
ttatgacaaagtaccttacaaatatttttctttttttaaagGAGAAATTG	ori:15_1	MTMR10	>NM_017762	3Â´ss	exon:M	st:C	intronlength:13821	ME:8.32	NN:0.98	PPS:(-17)13	PPSi:(-19)a15
cttctgtgaagcaatgactaactcaaggagccttcatgtagGAGAAGCCT	ori:15_1	RYR3	>NM_001036;>NM_001243996	3Â´ss	exon:M	st:C	intronlength:5960	ME:-2.77	NN:ND	PPS:(1)5	PPSi:(1)a7
ggtgtgttctgcaaagtgcttctgctcaaattctcttctagGAGAAGGAA	ori:15_1	RYR3	>NM_001036;>NM_001243996	3Â´ss	exon:M	st:C	intronlength:1956	ME:9.42	NN:0.83	PPS:(-11)9	PPSi:(-12)a10
ggtaggaaccaatctttccctgtgattttttttccccccagGAGAAAGAG	ori:15_1	RYR3	>NM_001036;>NM_001243996	3Â´ss	exon:M	st:C	intronlength:457	ME:11.21	NN:1.00	PPS:(-16)14	PPSi:(-17)a15
acgctccatccctcatctcctcggcattctcccttcctcagGAGAAAGCC	ori:15_2	SPTBN5	>NM_016642	3Â´ss	exon:M	st:C	intronlength:92	ME:8.28	NN:0.88	PPS:(-15)13	PPSi:(-17)a15
actcctgaaaggccaagctgcctcccttctttcctgcccagGAGAACCCT	ori:15_2	PLA2G4F	>NM_213600	3Â´ss	exon:M	st:C	intronlength:882	ME:9.89	NN:0.95	PPS:(-21)15	PPSi:(-21)a19
tcattcatgatttttctttctttttccttttaatttataagGAGAAAACC	ori:15_2	UBR1	>NM_174916	3Â´ss	exon:M	st:C	intronlength:8047	ME:6.09	NN:ND	PPS:(-31)21	PPSi:(-32)a22
gaatataactgtctttgctcttttttttttttgctctgcagGAGAAAAAA	ori:15_2	CATSPER2	>NM_054020;>NM_172095;>NM_001282309;>NM_001282310	3Â´ss	exon:M	st:C	intronlength:310	ME:11.32	NN:0.99	PPS:(-24)15	PPSi:(-30)a21
ttatgcatgctaaatgattttttcaattttgtttcttttagGAGAACTAT	ori:15_2	SORD	>NM_003104	3Â´ss	exon:M	st:C	intronlength:17058	ME:10.30	NN:0.98	PPS:(-10)8	PPSi:(-15)a13
gcttgttatgtgtacttactgtactcttcagttcttttcagGAGAAGCAC	ori:15_2	GATM	>NM_001321015	3Â´ss	exon:M	st:C	intronlength:16362	ME:3.59	NN:0.66	PPS:(-10)8	PPSi:(-11)g9
taagacgttattaacaaagttttttttgcggggggatgtagGAGAATTCA	ori:15_3	AP4E1	>NM_001252127;>NM_007347	3Â´ss	exon:M	st:C	intronlength:1636	ME:1.20	NN:ND	PPS:(-22)8	PPSi:(-22)a10
ttcagaagaagagcactgactcttggtatctcctgtttcagGAGAAGATG	ori:15_4	TLN2	>NM_015059	3Â´ss	exon:M	st:C	intronlength:11319	ME:8.41	NN:0.92	PPS:(-13)6	PPSi:(-13)g11
attgcattatataacttttgtcacaattaactttttcatagGAGAAGAAA	ori:15_4	LRRC49	>NM_001284357;>NM_001199017;>NM_001199018;>NM_017691	3Â´ss	exon:M	st:C	intronlength:3909	ME:5.48	NN:0.82	PPS:(-11)7	PPSi:(-11)a9
ttatacagtagctttttttaatgaatgatttatctctatagGAGAAACAA	ori:15_4	MYO9A	>NM_006901	3Â´ss	exon:M	st:C	intronlength:1631	ME:8.35	NN:0.94	PPS:(-30)8	PPSi:(-31)g9
catctgtagtggctttttttttctctcgcctggggtcaaagGAGAAGGGC	ori:15_5	STRA6	>NM_001199042;>NM_022369;>NM_001142618;>NM_001199041;>NM_001142617;>NM_001142619;>NM_001199040;>NM_001142620	3Â´ss	exon:M	st:C	intronlength:135	ME:0.74	NN:ND	PPS:(-29)15	PPSi:(-29)a19
tatatattgaaattaaggatgtgatgattcactatacgtagGAGAAGGAT	ori:15_5	SCAPER	>NM_001145923;>NM_020843	3Â´ss	exon:M	st:C	intronlength:11012	ME:3.23	NN:ND	PPS:(-14)3	PPSi:(-14)g6
tatcctgcacccacagtgattgctgtgtgtgttttcttcagGAGAATCCC	ori:15_5	CIB2	>NM_001271888;>NM_001271889;>NM_006383	3Â´ss	exon:M	st:Acas2	5cas1	intronlength:1782	ME:10.19	NN:0.92	PPS:(-10)8	PPSi:(-12)g10
tggaattaagttttcatcaatattgcttttctttccaacagGAGAAGGAA	ori:15_5	FAH	>NM_000137	3Â´ss	exon:M	st:C	intronlength:2445	ME:11.34	NN:0.98	PPS:(-16)11	PPSi:(-19)g14
tacatgcgctgaaatgatgactgagatcaactgtcttgcagGAGAATTTT	ori:15_6	FSD2	>NM_001007122;>NM_001281805;>NM_001281806	3Â´ss	exon:M	st:C	intronlength:3485	ME:6.77	NN:ND	PPS:(-8)4	PPSi:(-11)a7
gtgtactggttttattgcagttgcgttctgttctttcccagGAGAAGAAA	ori:15_6	ADAMTSL3	>NM_001301110;>NM_207517	3Â´ss	exon:M	st:C	intronlength:20550	ME:10.75	NN:0.94	PPS:(-11)9	PPSi:(-16)a14
tgcctatttaaattttctttctggattttctcatgtttcagGAGAACTCT	ori:15_6	TICRR	>NM_001308025;>NM_152259	3Â´ss	exon:M	st:C	intronlength:3875	ME:8.53	NN:0.95	PPS:(-29)10	PPSi:(-30)a11
caagagtctctgaatcctccctggttttgttttctttttagGAGAAGCTA	ori:15_6	ARRDC4	>NM_183376	3Â´ss	exon:M	st:C	intronlength:1006	ME:10.41	NN:0.99	PPS:(-12)10	PPSi:(-17)a15
cactctcgatgggatccttgactgggtgcccggccccccagGAGAAAACC	ori:16_1	RGS11	>NM_001286485;>NM_001286486;>NM_003834;>NM_183337	3Â´ss	exon:M	st:C	intronlength:152	ME:6.32	NN:ND	PPS:(-8)6	PPSi:(1)a7
ggtgcgtgacccgcatccagggcaggtgtccacccctgcagGAGAAGCAG	ori:16_1	RAB11FIP3	>NM_014700;>NM_001142272	3Â´ss	exon:M	st:C	intronlength:729	ME:5.76	NN:ND	PPS:(-9)5	PPSi:(-13)g9
gatctccgctaaagagtgtctgcgctgtggcttctttgcagGAGAAGTTT	ori:16_1	NARFL	>NM_001304799;>NM_022493	3Â´ss	exon:M	st:C	intronlength:924	ME:8.26	NN:0.88	PPS:(-11)7	PPSi:(-11)g9
ccagtgggagccgcttcagggccctgcctccctccctgcagGAGAACGGC	ori:16_1	IFT140	>NM_014714	3Â´ss	exon:M	st:C	intronlength:595	ME:12.76	NN:0.98	PPS:(-15)11	PPSi:(-20)a16
ctgtgaagttcccgtgataaagtggtgcgtttctcttgcagGAGAAGTAC	ori:16_1	HAGH	>NM_001040427;>NM_001286249;>NM_005326	3Â´ss	exon:M	st:C	intronlength:7059	ME:11.42	NN:0.96	PPS:(-12)8	PPSi:(-14)a10
gatttgacattgactttctgcctcatcctgctcctccacagGAGAATTCC	ori:16_1	THOC6	>NM_001142350;>NM_024339	3Â´ss	exon:M	st:C	intronlength:102	ME:9.49	NN:0.99	PPS:(-11)7	PPSi:(-16)g12
atagaaataatgtacgggtttggtttctctctctctaccagGAGAAGAGA	ori:16_2	ZNF263	>NM_005741	3Â´ss	exon:L	st:C	intronlength:822	ME:9.94	NN:0.90	PPS:(-18)13	PPSi:(-18)g16
tgggagcttagttcatgtctgggttttccctccatgtccagGAGAAGCAG	ori:16_2	CDIP1	>NM_001199054;>NM_001199055;>NM_001199056;>NM_013399	3Â´ss	exon:M	st:C	intronlength:430	ME:7.80	NN:ND	PPS:(-18)10	PPSi:(-18)a12
aagtcttaagtcattcactcagtgtctgtgttgtccttcagGAGAAGTTT	ori:16_2	NDE1	>NM_001143979;>NM_017668	3Â´ss	exon:M	st:C	intronlength:10361	ME:10.91	NN:0.90	PPS:(-8)6	PPSi:(-11)g9
aatgtcatataccttcaccaagattctgctggcttttatagGAGAAGCTA	ori:16_3	SMG1	>NM_015092	3Â´ss	exon:M	st:C	intronlength:8376	ME:7.84	NN:0.73	PPS:(-30)5	PPSi:(-30)a8
caccatgcccagccataaacttgactttcttatgtttctagGAGAACCTG	ori:16_3	TMC5	>NM_001105248;>NM_001105249;>NM_001261841;>NM_024780	3Â´ss	exon:M	st:Acas1	intronlength:2262	ME:9.78	NN:0.93	PPS:(-17)7	PPSi:(-17)a9
cataaccttaaacatggctttctatttatttattattgcagGAGAAAGAT	ori:16_3	IGSF6	>NM_005849	3Â´ss	exon:L	st:C	intronlength:1480	ME:8.16	NN:0.91	PPS:(-24)6	PPSi:(-24)a10
ggaagctcatgcttcatcccagtgctgtgcttgtctcacagGAGAACACT	ori:16_3	GTF3C1	>NM_001286242;>NM_001520	3Â´ss	exon:M	st:C	intronlength:407	ME:9.66	NN:0.90	PPS:(-30)4	PPSi:(-30)g9
ttcccgctggcatgtacatgacgggatatgtgctgatacagGAGAAGCCA	ori:16_3	EIF3C	>NM_001199142;>NM_001037808;>NM_001267574;>NM_001286478;>NM_003752;>NM_001099661;>NM_001317856;>NM_001317857	3Â´ss	exon:M	st:A3a	intronlength:124	ME:3.64	NN:ND	PPS:(1)5	PPSi:(1)g8
ttcccgctggcatgtacatgacgggatatgtactgatacagGAGAAGCCA	ori:16_3	EIF3CL	>NM_001099661;>NM_001317856;>NM_001317857;>NM_001037808;>NM_001267574;>NM_001286478;>NM_003752;>NM_001199142	3Â´ss	exon:M	st:C	intronlength:124	ME:3.01	NN:ND	PPS:(1)5	PPSi:(1)g8
tatgtacgggtgcctgacctaccacctccctttccttgcagGAGAAGGAC	ori:16_4	CORO1A	>NM_001193333;>NM_007074	3Â´ss	exon:M	st:C	intronlength:158	ME:12.21	NN:0.96	PPS:(-17)13	PPSi:(-20)a16
gcagagcctccccagcggccctgagcacctgcctcctgcagGAGAAGGAG	ori:16_4	KAT8	>NM_032188;>NM_182958	3Â´ss	exon:M	st:C	intronlength:109	ME:7.09	NN:0.77	PPS:(-35)7	PPSi:(-14)g10
gagaacaggagaaaaattaaccttgataacacttcttaaagGAGAACCTG	ori:16_4	ORC6	>NM_014321	3Â´ss	exon:M	st:C	intronlength:342	ME:1.70	NN:ND	PPS:(-10)6	PPSi:(-12)a8
ccagagatactgactgctgtgctgtttccatctctcatcagGAGAAGGAG	ori:16_4	GPT2	>NM_133443;>NM_001142466	3Â´ss	exon:M	st:C	intronlength:1972	ME:10.34	NN:0.91	PPS:(-11)6	PPSi:(-17)g12
gctttgctggtccctctgctggtctgcccacccacacccagGAGAACCTG	ori:16_4	ADCY7	>NM_001286057;>NM_001114	3Â´ss	exon:M	st:C	intronlength:528	ME:5.69	NN:ND	PPS:(-31)7	PPSi:(-31)g10
cagaatgtgttctgtcattatttctttcctccctcccatagGAGAATCCG	ori:16_5	CHD9	>NM_025134;>NM_001308319	3Â´ss	exon:M	st:C	intronlength:883	ME:12.16	NN:0.97	PPS:(-21)17	PPSi:(-24)g20
cattcataactcattgtgagcttttacttaatctattgcagGAGAATGAT	ori:16_5	RPGRIP1L	>NM_015272;>NM_001308334;>NM_001127897	3Â´ss	exon:M	st:C	intronlength:307	ME:9.58	NN:0.85	PPS:(-21)5	PPSi:(-21)g9
ggggctagggccacccttgacctcatcctcactcattacagGAGAAGAGG	ori:16_6	FAM65A	>NM_024519;>NM_001193522;>NM_001193523;>NM_001193524	3Â´ss	exon:L	st:C	intronlength:134	ME:7.94	NN:0.99	PPS:(-28)5	PPSi:(-21)g10
ggtccccagtaggctcagccaggtctgtccctcttcaatagGAGAACCGT	ori:16_7	DHX38	>NM_014003	3Â´ss	exon:M	st:C	intronlength:1445	ME:7.99	NN:0.69	PPS:(-14)9	PPSi:(-18)g13
tttctcgggggcgggcactaaagacagtgaactccaaacagGAGAACAAC	ori:16_7	PLCG2	>NM_002661	3Â´ss	exon:M	st:C	intronlength:2774	ME:1.15	NN:ND	PPS:(1)6	PPSi:(1)g7
tcggggcctggacagggcctcagctgtctgtccttcctcagGAGAAGGGG	ori:16_7	TAF1C	>NM_001243156;>NM_001243157;>NM_001243158;>NM_001243159;>NM_005679	3Â´ss	exon:M	st:A3a	intronlength:86	ME:9.17	NN:0.96	PPS:(-11)9	PPSi:(-15)g13
gtggctgtgtcccagctcactctactcctctcctccttcagGAGAAGCTG	ori:16_7	ANKRD11	>NM_001256182;>NM_001256183;>NM_013275	3Â´ss	exon:M	st:C	intronlength:135	ME:10.87	NN:0.98	PPS:(-17)15	PPSi:(-22)a20
ggcagctgcctgaggtcatggctgaccttctccctgggcagGAGAAGCCA	ori:17_2	AIPL1	>NM_001285402;>NM_001033054;>NM_001033055;>NM_001285399;>NM_001285400;>NM_014336;>NM_001285403	3Â´ss	exon:ML	st:At3a	intronlength:124	ME:9.23	NN:0.52	PPS:(-16)10	PPSi:(-17)a11
agtgtcaaggatctgctcatgtttcttttctttttctgcagGAGAAGGGA	ori:17_2	PITPNM3	>NM_001165966;>NM_031220	3Â´ss	exon:M	st:C	intronlength:21781	ME:12.12	NN:1.00	PPS:(-20)16	PPSi:(-22)a18
ggaagcctggagatgctgagctcccctctttccctctgcagGAGAACTGT	ori:17_2	PITPNM3	>NM_001165966;>NM_031220	3Â´ss	exon:M	st:C	intronlength:19234	ME:13.49	NN:0.99	PPS:(-21)17	PPSi:(-21)g19
tactttaaccatatcaaactttttttatatccatttcttagGAGAAATGC	ori:17_2	XAF1	>NM_017523;>NM_199139	3Â´ss	exon:L	st:C	intronlength:2128	ME:7.71	NN:0.92	PPS:(-23)8	PPSi:(-23)g10
ccttaatgctctaatgccacctttgcactacctccctctagGAGAAGACT	ori:17_2	SHBG	>NM_001289114;>NM_001289113;>NM_001289115;>NM_001040;>NM_001146279;>NM_001146280;>NM_001146281;>NM_001289116	3Â´ss	exon:L	st:C	intronlength:244	ME:9.22	NN:0.93	PPS:(-11)9	PPSi:(-14)a12
atttcttccatctgtctgtgtgtctatccttggccccctagGAGAAGGAG	ori:17_2	CHD3	>NM_001005271;>NM_001005273;>NM_005852	3Â´ss	exon:M	st:C	intronlength:308	ME:8.66	NN:0.91	PPS:(-40)8	PPSi:(-40)a12
agaaatgaggtatgtatatacatttgatttgtctttcatagGAGAAGAGC	ori:17_2	CNTROB	>NM_001037144;>NM_053051	3Â´ss	exon:M	st:C	intronlength:346	ME:9.09	NN:0.99	PPS:(-10)6	PPSi:(-14)a10
gtatattaatgacatgtactttcctatactgatgccctcagGAGAAGCTA	ori:17_2	NDEL1	>NM_001025579;>NM_030808	3Â´ss	exon:M	st:C	intronlength:889	ME:6.31	NN:ND	PPS:(-23)7	PPSi:(-25)g9
gggcgaggcttcctgaccagcgccacctccccgggccccagGAGAACGAC	ori:17_2	CCDC42	>NM_001158261;>NM_144681	3Â´ss	exon:M	st:C	intronlength:1954	ME:5.16	NN:0.63	PPS:(-16)7	PPSi:(-19)g10
caactagaaatgattttaaaacttttcatatggttccacagGAGAATTTG	ori:17_2	MYH4	>NM_017533	3Â´ss	exon:M	st:C	intronlength:583	ME:9.70	NN:0.83	PPS:(-20)6	PPSi:(-20)a8
acagtacattttttaaagtataaactcgcatggttccacagGAGAATTTG	ori:17_2	MYH1	>NM_005963	3Â´ss	exon:M	st:C	intronlength:1786	ME:6.13	NN:ND	PPS:(-33)6	PPSi:(-35)a8
gtctagagcctaaaatgacaggatttttcctggttttacagGAGAATTTG	ori:17_2	MYH2	>NM_001100112;>NM_017534	3Â´ss	exon:M	st:C	intronlength:1164	ME:8.38	NN:0.94	PPS:(-18)8	PPSi:(-19)a9
ctgaggaccctggaagtaacttgcttttctcaacttctcagGAGAAGGCC	ori:17_3	NT5M	>NM_020201	3Â´ss	exon:M	st:C	intronlength:2725	ME:7.58	NN:ND	PPS:(-18)8	PPSi:(-22)a12
tgtgacccccatgctcactaccgctcggccttctttcccagGAGAACATC	ori:17_4	MYO18A	>NM_078471;>NM_203318	3Â´ss	exon:M	st:C	intronlength:809	ME:8.96	NN:0.97	PPS:(-13)11	PPSi:(-14)g12
ttctgatgggactttcctctgttaatttttttgttacttagGAGAACTCC	ori:17_4	RNF135	>NM_032322;>NM_197939;>NM_001184992	3Â´ss	exon:M	st:C	intronlength:3337	ME:6.94	NN:0.95	PPS:(-30)9	PPSi:(-30)a12
gcctcttggggttgatgtcgccttcgtccttctctctgtagGAGAATTAT	ori:17_4	RAB11FIP4	>NM_032932;>NM_001303542	3Â´ss	exon:M	st:C	intronlength:1547	ME:12.51	NN:1.00	PPS:(-15)11	PPSi:(-21)a17
tgtactacctgttaagttacgtttgatataacactctttagGAGAATCCT	ori:17_4	UTP6	>NM_018428	3Â´ss	exon:M	st:C	intronlength:1174	ME:3.71	NN:ND	PPS:(-8)6	PPSi:(-10)g8
ttcttgtcctgttctaatggttctatctttctgtttttcagGAGAACATT	ori:17_4	SLFN5	>NM_144975	3Â´ss	exon:M	st:C	intronlength:15507	ME:11.11	NN:0.99	PPS:(-16)7	PPSi:(-16)g14
gtggtactggaaccttaccagtttgctctcatctcttgcagGAGAAATAT	ori:17_4	AP2B1	>NM_001030006;>NM_001282	3Â´ss	exon:M	st:C	intronlength:4162	ME:11.67	NN:0.94	PPS:(-10)6	PPSi:(-16)a12
gttcagcattcccatttgtttggtggtattttttctttcagGAGAAAGCT	ori:17_4	SYNRG	>NM_001163544;>NM_001163545;>NM_001163546;>NM_001163547;>NM_007247;>NM_080550;>NM_198882	3Â´ss	exon:M	st:C	intronlength:7135	ME:8.25	NN:0.99	PPS:(-13)11	PPSi:(-15)a13
ctggttaattttcacctcaaatgttttcccacttgacacagGAGAAGAGG	ori:17_5	MED1	>NM_004774	3Â´ss	exon:M	st:C	intronlength:4169	ME:5.76	NN:ND	PPS:(-18)7	PPSi:(-18)g11
aaatgctcattgataataacagtttacatttgttttggcagGAGAACTAG	ori:17_5	CDK12	>NM_015083;>NM_016507	3Â´ss	exon:M	st:C	intronlength:1633	ME:6.65	NN:0.85	PPS:(-9)4	PPSi:(-13)a8
tactctggtgttcttatgttcactgttgtatctccaaccagGAGAATTTA	ori:17_5	STAT5B	>NM_012448	3Â´ss	exon:M	st:C	intronlength:1486	ME:9.24	NN:ND	PPS:(-31)5	PPSi:(-33)g7
ctggggcaccagccctgactcgggggttcctgggccctcagGAGAACTTG	ori:17_5	STAT5A	>NM_003152;>NM_001288718;>NM_001288719;>NM_001288720	3Â´ss	exon:M	st:C	intronlength:954	ME:3.51	NN:ND	PPS:(-15)5	PPSi:(-16)g6
ctgagtggctggggctgagccatgacatcctgcccccacagGAGAACTGA	ori:17_5	CNTNAP1	>NM_003632	3Â´ss	exon:M	st:C	intronlength:90	ME:9.16	NN:0.75	PPS:(-9)5	PPSi:(-14)g10
gtgtgaagaagtatcatggtgtatattttttgttcttttagGAGAATATG	ori:17_6	NBR1	>NM_031862;>NM_001291571;>NM_001291572;>NM_005899	3Â´ss	exon:M	st:C	intronlength:1382	ME:10.23	NN:0.99	PPS:(-9)7	PPSi:(-16)a14
tgatctcctgaccttgatcccactgtgacctctacccacagGAGAAAAGA	ori:17_6	SLC4A1	>NM_000342	3Â´ss	exon:M	st:C	intronlength:178	ME:9.95	NN:0.78	PPS:(-38)6	PPSi:(-13)g9
tggaagagctcctgactccctttccttcctttgtggtccagGAGAAAGCC	ori:17_6	CCDC103	>NM_001258395;>NM_001258396;>NM_001258399;>NM_213607	3Â´ss	exon:L	st:At	intronlength:712	ME:7.76	NN:0.91	PPS:(-26)17	PPSi:(-26)g19
tacatgagtataacaggtgtgaaatttcttcccttttacagGAGAATAGC	ori:17_6	CDC27	>NM_001114091;>NM_001256;>NM_001293089;>NM_001293091	3Â´ss	exon:M	st:C	intronlength:1446	ME:9.66	NN:0.94	PPS:(-17)13	PPSi:(-17)g15
aaattctgatcctcctttgacttttgatttcttggcaatagGAGAAGTTA	ori:17_7	KAT7	>NM_001199155;>NM_001199156;>NM_001199157;>NM_001199158;>NM_007067	3Â´ss	exon:M	st:C	intronlength:1906	ME:5.89	NN:0.73	PPS:(-32)9	PPSi:(-33)a10
gtgtctgctgtgtctgctccttccccgccccccggaagcagGAGAAGAAC	ori:17_7	CA10	>NM_001082533;>NM_001082534	3Â´ss	exon:M	st:C	intronlength:903	ME:3.56	NN:ND	PPS:(-25)10	PPSi:(-25)g17
attgtgtttatgaaattaatagtggctgttatattttccagGAGAAAAAC	ori:17_8	SMG8	>NM_018149	3Â´ss	exon:M	st:C	intronlength:530	ME:7.96	NN:0.78	PPS:(-8)6	PPSi:(-10)a8
tcatggttaaattttttaatagctctatattctgtctccagGAGAAAATA	ori:17_8	CEP95	>NM_001316990;>NM_138363	3Â´ss	exon:M	st:C	intronlength:3967	ME:8.88	NN:0.95	PPS:(-30)6	PPSi:(-12)a10
ccccatcctctgacaacccacaaccctctcctctctgccagGAGAACAGT	ori:17_9	SLC9A3R1	>NM_004252	3Â´ss	exon:M	st:C	intronlength:1170	ME:8.98	NN:0.89	PPS:(-18)13	PPSi:(-18)g16
tctgcctggccccaggcttctgccaccatttctccacacagGAGAAGACC	ori:17_9	FDXR	>NM_001258013	3Â´ss	exon:M	st:Acas1	intronlength:90	ME:7.52	NN:0.89	PPS:(-13)7	PPSi:(-16)g10
ggccgcctgggctggatctcacttgctgccctctgtcacagGAGAAGGTG	ori:17_9	GGA3	>NM_001291641;>NM_001291642;>NM_014001;>NM_138619;>NM_001172703	3Â´ss	exon:L	st:At	intronlength:262	ME:9.32	NN:0.74	PPS:(-13)6	PPSi:(-16)a9
aagggagctcaggagtgaccctctgctgtggcccttctcagGAGAACCCA	ori:17_9	RECQL5	>NM_004259	3Â´ss	exon:M	st:C	intronlength:229	ME:7.24	NN:0.96	PPS:(-10)8	PPSi:(-23)a9
ttaggatccagagaacttaggttgttgtctttcttctttagGAGAAGCTC	ori:17_9	SAP30BP	>NM_001301855	3Â´ss	exon:M	st:Acas2cas1	intronlength:18807	ME:11.59	NN:0.99	PPS:(-14)12	PPSi:(-17)a15
gagctgactctgcccttcccctctccctctgccttctccagGAGAAGAAC	ori:17_9	EVPL	>NM_001320747;>NM_001988	3Â´ss	exon:M	st:C	intronlength:103	ME:11.27	NN:0.98	PPS:(-29)18	PPSi:(-29)g27
tctacagcactcctggcacttactgggtcccccctccacagGAGAAGGCT	ori:17_9	MXRA7	>NM_001008528;>NM_001008529;>NM_198530	3Â´ss	exon:M	st:C	intronlength:2947	ME:9.67	NN:0.87	PPS:(-14)10	PPSi:(-14)g12
gagggcgccctgagagtgcagctgcccctccctgttcacagGAGAAGGCG	ori:17_9	BAHCC1	>NM_001291324	3Â´ss	exon:M	st:C	intronlength:906	ME:10.37	NN:0.99	PPS:(-17)9	PPSi:(-17)g13
ctaaaactctcagagctgttcaccagtgttcattatttcagGAGAATGAG	ori:18_1	RALBP1	>NM_006788	3Â´ss	exon:M	st:C	intronlength:2393	ME:7.24	NN:0.66	PPS:(-35)5	PPSi:(-9)a7
tcactttatacgaattaatatgtggacgtattttattttagGAGAAGCAG	ori:18_1	PIEZO2	>NM_022068	3Â´ss	exon:M	st:C	intronlength:1391	ME:7.28	NN:0.84	PPS:(-38)4	PPSi:(-11)g9
gaagaagaggtagtttattgtgactgatttctctcttttagGAGAATTTT	ori:18_1	RNMT	>NM_001308263;>NM_003799	3Â´ss	exon:M	st:C	intronlength:2410	ME:10.98	NN:0.96	PPS:(-14)12	PPSi:(-15)a13
aatgttttgaaagatttcttaacttgcttttatgacatcagGAGAACAGT	ori:18_1	GALNT1	>NM_020474	3Â´ss	exon:M	st:C	intronlength:3417	ME:4.75	NN:ND	PPS:(-27)6	PPSi:(-19)g9
tggtgaagtttacattgtcaatattttaaaataatttgtagGAGAATTTA	ori:18_2	PIK3C3	>NM_001308020;>NM_002647	3Â´ss	exon:M	st:C	intronlength:2548	ME:5.03	NN:ND	PPS:(-18)4	PPSi:(-20)a6
tccttttaaacatcataaacatgaatcttctgaatctgcagGAGAACAAA	ori:18_2	PIAS2	>NM_001324051;>NM_001324052;>NM_001324053;>NM_001324054;>NM_173206	3Â´ss	exon:L	st:At	intronlength:2485	ME:7.51	NN:ND	PPS:(1)7	PPSi:(1)g8
accctgctcttctgctcacatactttggtgactttctatagGAGAAGGAC	ori:18_2	LIPG	>NM_001308006;>NM_006033	3Â´ss	exon:M	st:C	intronlength:1815	ME:6.34	NN:0.96	PPS:(-35)7	PPSi:(-40)g12
atgatctggctttcttattgttttgttgatggggaccgcagGAGAACGAC	ori:18_2	MRO	>NM_001127176;>NM_031939	3Â´ss	exon:M	st:Acas1	intronlength:3649	ME:1.18	NN:ND	PPS:(-32)7	PPSi:(-32)g10
aatatttttcaatgatcttttttctgtttgtatcttcatagGAGAAATAC	ori:18_2	TMX3	>NM_019022	3Â´ss	exon:M	st:C	intronlength:628	ME:8.66	NN:0.97	PPS:(-26)10	PPSi:(-26)g14
gttattattattcatctgtaacatttcttgatatattacagGAGAAAAAC	ori:18_2	ZNF407	>NM_001146189;>NM_017757	3Â´ss	exon:M	st:C	intronlength:8798	ME:7.15	NN:ND	PPS:(-18)6	PPSi:(-20)g8
cccccacgcccatccctgaccccacccggccctccccacagGAGAAGCGG	ori:19_1	PALM	>NM_001040134;>NM_002579	3Â´ss	exon:M	st:C	intronlength:818	ME:10.87	NN:0.99	PPS:(-12)8	PPSi:(-12)g10
gcggcccacccacagccggcccgtgcccccgccacccccagGAGAACCCC	ori:19_1	ATP8B3	>NM_001178002;>NM_138813	3Â´ss	exon:M	st:C	intronlength:94	ME:8.81	NN:0.64	PPS:(-16)5	PPSi:(-16)g8
cctgccctggcccttagtcacctgccctgtttgtcctacagGAGAAGAAC	ori:19_1	DOT1L	>NM_032482	3Â´ss	exon:M	st:C	intronlength:1696	ME:11.49	NN:0.96	PPS:(-31)5	PPSi:(1)a8
cactggcccacgtcctacatgctttgatgtttttattccagGAGAAAGTT	ori:19_1	THOP1	>NM_003249	3Â´ss	exon:M	st:C	intronlength:1168	ME:9.20	NN:0.91	PPS:(-12)5	PPSi:(-12)g10
agtggcgcccctgggtgacagtgtggtggtgtcggttgcagGAGAACTGC	ori:19_1	THOP1	>NM_003249	3Â´ss	exon:M	st:C	intronlength:1740	ME:8.58	NN:ND	PPS:(-34)5	PPSi:(-36)a7
cgggctcctcgacccctccctctctgctctcctgcctgcagGAGAATGAG	ori:19_1	FZR1	>NM_016263;>NM_001136197;>NM_001136198	3Â´ss	exon:M	st:C	intronlength:126	ME:11.39	NN:0.88	PPS:(-29)13	PPSi:(-29)a21
ggctcagacagcgctgaccacggccgccatctcctccacagGAGAAGTGT	ori:19_1	PTPRS	>NM_002850;>NM_130853;>NM_130854;>NM_130855	3Â´ss	exon:M	st:C	intronlength:84	ME:8.80	NN:0.86	PPS:(-12)8	PPSi:(-15)g11
cactggttttgattactctgttttgttttggtttttgatagGAGAAAGAG	ori:19_2	RANBP3	>NM_001300865;>NM_003624;>NM_007320;>NM_007322	3Â´ss	exon:M	st:C	intronlength:3331	ME:7.48	NN:0.97	PPS:(-10)5	PPSi:(-26)g9
gccatggcctggggccccacgcagctctctgcctcccccagGAGAACCCC	ori:19_2	EVI5L	>NM_145245;>NM_001159944	3Â´ss	exon:M	st:C	intronlength:2229	ME:7.62	NN:0.61	PPS:(-10)8	PPSi:(-17)g15
cctctcctgagtggccacaccccctctcctgcccacctcagGAGAACAAG	ori:19_3	TYK2	>NM_003331	3Â´ss	exon:M	st:C	intronlength:1036	ME:8.15	NN:0.78	PPS:(-22)11	PPSi:(-22)a15
aggaaagcccatgccctccccctctctgcctgggcctgcagGAGAAAGCA	ori:19_3	KRI1	>NM_023008	3Â´ss	exon:M	st:C	intronlength:83	ME:8.26	NN:0.77	PPS:(-28)14	PPSi:(-28)g18
acgtggaccgctcagggtgactcttttccctccaccctcagGAGAAAGAG	ori:19_3	DNM2	>NM_001005360;>NM_001005361;>NM_001005362;>NM_001190716;>NM_004945	3Â´ss	exon:M	st:C	intronlength:7602	ME:10.48	NN:0.96	PPS:(-21)13	PPSi:(-21)a19
ttattttaattcaggattctttttctgattctgtattttagGAGAAAAAT	ori:19_3	ZNF844	>NM_001136501	3Â´ss	exon:M	st:C	intronlength:203	ME:10.42	NN:0.93	PPS:(-25)10	PPSi:(-26)a11
cttgggcctagtattccctaacctctgacctctgcccccagGAGAAGGAA	ori:19_3	TRMT1	>NM_001142554;>NM_017722;>NM_001136035	3Â´ss	exon:M	st:C	intronlength:100	ME:10.42	NN:0.62	PPS:(-28)6	PPSi:(-13)g11
cgcgcccggccggcgggcagctccgggtcctctgtgcgcagGAGAAGCGG	ori:19_3	PALM3	>NM_001145028	3Â´ss	exon:M	st:C	intronlength:1683	ME:8.09	NN:0.59	PPS:(-14)6	PPSi:(-14)g8
tgaacctctccatgctgatttctgtcttctcttggccccagGAGAAATAT	ori:19_4	CASP14	>NM_012114	3Â´ss	exon:M	st:C	intronlength:1203	ME:10.14	NN:0.88	PPS:(-17)9	PPSi:(-23)a15
gaagtgctgctcttgcccactgtccttggctgccctactagGAGAAGGGA	ori:19_4	CYP4F12	>NM_023944	3Â´ss	exon:M	st:C	intronlength:94	ME:5.47	NN:ND	PPS:(-32)5	PPSi:(-32)a9
ccagtgtcgggcctggcagtaactcattgtcgccttgtcagGAGAATTCG	ori:19_4	SIN3B	>NM_001297595;>NM_015260	3Â´ss	exon:M	st:C	intronlength:10120	ME:4.83	NN:ND	PPS:(-9)4	PPSi:(-12)g7
caccctgcccccaccctgtgttgccatgtgtcttgctaaagGAGAACGAC	ori:19_4	COPE	>NM_007263;>NM_199442;>NM_199444	3Â´ss	exon:L	st:C	intronlength:146	ME:4.86	NN:ND	PPS:(-34)5	PPSi:(-39)a10
tgtctagtggatatcagcttctgggttattttctcccatagGAGAACCTG	ori:19_4	ZNF430	>NM_001172671;>NM_025189	3Â´ss	exon:M	st:C	intronlength:1985	ME:9.69	NN:0.99	PPS:(-13)9	PPSi:(-16)a12
ttaattagtgaaatttctaatatatatatttttttctttagGAGAAGAAA	ori:19_5	UBA2	>NM_005499	3Â´ss	exon:M	st:C	intronlength:1616	ME:9.30	NN:0.99	PPS:(-13)11	PPSi:(-15)a13
ggaatctgagttctccctccctccatcctgtccattcccagGAGAACTAT	ori:19_5	ATP4A	>NM_000704	3Â´ss	exon:M	st:C	intronlength:90	ME:9.26	NN:0.81	PPS:(-31)14	PPSi:(-31)g19
cttccccagtcatgcaacctcagaacactgtcctttttcagGAGAACGGC	ori:19_5	ZNF383	>NM_152604	3Â´ss	exon:M	st:C	intronlength:3732	ME:8.46	NN:0.97	PPS:(-11)9	PPSi:(-14)a12
aaaaaaatttgtaagtgatatttatttgcaatctgttttagGAGAAATAT	ori:19_5	ZNF569	>NM_152484	3Â´ss	exon:L	st:C	intronlength:11448	ME:10.04	NN:ND	PPS:(-6)4	PPSi:(-10)g8
ccaagcccacccgcctgatgccagcttcccaccctgtgcagGAGAAGCAG	ori:19_5	SIPA1L3	>NM_015073	3Â´ss	exon:L	st:C	intronlength:1888	ME:7.03	NN:0.67	PPS:(-17)6	PPSi:(-17)g11
cacaggcagaggaggctgacctgtgtcccctgcccctgtagGAGAAGCTG	ori:19_5	RYR1	>NM_000540;>NM_001042723	3Â´ss	exon:M	st:C	intronlength:137	ME:11.07	NN:0.86	PPS:(-16)6	PPSi:(-16)a12
aaagcctggacttgccttcatgtgtctgcctcccttcccagGAGAAACAG	ori:19_5	RYR1	>NM_000540;>NM_001042723	3Â´ss	exon:M	st:C	intronlength:1983	ME:11.11	NN:0.95	PPS:(-13)11	PPSi:(-17)a15
tacagcaagaaaataattcttgtttttgcttcctttctcagGAGAACTAC	ori:19_6	HNRNPL	>NM_001533;>NM_001005335	3Â´ss	exon:M	st:C	intronlength:2265	ME:10.09	NN:0.98	PPS:(-13)11	PPSi:(-19)g17
cctcccctgaccctccccttccttccctactgtggacgcagGAGAAATCC	ori:19_6	CYP2B6	>NM_000767	3Â´ss	exon:M	st:C	intronlength:598	ME:5.73	NN:ND	PPS:(-31)18	PPSi:(-31)g21
ctccattcctggctcacatccccacccctctaccaatgcagGAGAAGGAG	ori:19_6	CYP2F1	>NM_000774	3Â´ss	exon:M	st:C	intronlength:688	ME:7.47	NN:ND	PPS:(-17)7	PPSi:(-23)a13
tctgctcctccctgtccttcatctttctcctttattcacagGAGAATGTT	ori:19_6	CEACAM21	>NM_001288773;>NM_001290113	3Â´ss	exon:M	st:A3a	intronlength:1710	ME:9.61	NN:0.96	PPS:(-20)12	PPSi:(-27)a19
gacacccagcctctgacccctgctttcttctgcccacccagGAGAACCCA	ori:19_6	GRIK5	>NM_002088;>NM_001301030	3Â´ss	exon:M	st:C	intronlength:10846	ME:7.27	NN:0.89	PPS:(-19)9	PPSi:(-25)a15
agactttgaaggtggtttatctcatttgtgttgatttacagGAGAATCTT	ori:19_6	ZNF283	>NM_001297752;>NM_181845	3Â´ss	exon:M	st:C	intronlength:3036	ME:9.15	NN:0.87	PPS:(-38)4	PPSi:(-26)a8
gctgcacctgaccctgaccccgctcggcctctgccctgcagGAGAAGTGT	ori:19_7	MARK4	>NM_001199867;>NM_031417	3Â´ss	exon:M	st:C	intronlength:90	ME:8.53	NN:0.92	PPS:(-14)5	PPSi:(-14)g10
ctgccccagtgactgtattttccccatctcccctcttccagGAGAAGAAC	ori:19_7	CCDC9	>NM_015603	3Â´ss	exon:M	st:C	intronlength:165	ME:11.15	NN:0.94	PPS:(-15)13	PPSi:(-24)g22
cccacatcggcaggcctgacatcctcctccctccctggcagGAGAAGGGC	ori:19_7	GRIN2D	>NM_000836	3Â´ss	exon:M	st:C	intronlength:5876	ME:9.89	NN:0.81	PPS:(-20)15	PPSi:(-22)g17
ggaatgggaaggcagggccctcgccctggtgtctgacccagGAGAACTGC	ori:19_8	TSKS	>NM_021733	3Â´ss	exon:M	st:C	intronlength:612	ME:7.39	NN:ND	PPS:(-24)5	PPSi:(-24)a10
agcggctggacgctgtgaccccgtcctcccttaccacccagGAGAAGCTG	ori:19_8	TSKS	>NM_021733	3Â´ss	exon:M	st:C	intronlength:590	ME:8.66	NN:ND	PPS:(-18)9	PPSi:(-23)a14
ggaatccatatgtaacccacctcctctctctccctgtctagGAGAAGCCG	ori:19_8	CTU1	>NM_145232	3Â´ss	exon:M	st:C	intronlength:3756	ME:12.33	NN:0.99	PPS:(-22)16	PPSi:(-26)a20
ggagccggggctctggtgatgggcccctctcctttcagcagGAGAAGCTT	ori:19_9	SYT5	>NM_001297774	3Â´ss	exon:M	st:A3a	intronlength:175	ME:6.69	NN:0.70	PPS:(-18)13	PPSi:(-19)g14
gtccatctcactcaagctccttcctgtcttctttgatttagGAGAAAGGA	ori:20_1	STK35	>NM_080836	3Â´ss	exon:M	st:C	intronlength:13300	ME:10.02	NN:0.82	PPS:(-25)9	PPSi:(-25)g18
tggtactctgagctcctcacctctccaacctgtctctccagGAGAAGTGT	ori:20_1	PTPRA	>NM_002836;>NM_080840;>NM_080841	3Â´ss	exon:M	st:C	intronlength:7743	ME:10.01	NN:0.87	PPS:(-22)7	PPSi:(-29)a14
gcagggttacccctgcctccctgatccccttttttccaaagGAGAATAAG	ori:20_1	PTPRA	>NM_002836;>NM_080840;>NM_080841	3Â´ss	exon:M	st:C	intronlength:79	ME:7.08	NN:0.97	PPS:(-17)13	PPSi:(-18)a14
actgctgggacagggccatgacattgcccacaccatttcagGAGAAGCTA	ori:20_1	VPS16	>NM_022575;>NM_080413	3Â´ss	exon:M	st:C	intronlength:132	ME:6.73	NN:ND	PPS:(-6)4	PPSi:(-9)a7
attgttctgtttctctgtgactgattgttctgtttctttagGAGAAGTTT	ori:20_1	GPCPD1	>NM_019593	3Â´ss	exon:M	st:C	intronlength:5542	ME:9.46	NN:0.99	PPS:(-32)7	PPSi:(-37)a12
tttgcacttgagcttgcttctcaaccttctgtttgctgcagGAGAATCAA	ori:20_1	FERMT1	>NM_017671	3Â´ss	exon:M	st:C	intronlength:2489	ME:9.37	NN:0.85	PPS:(-25)6	PPSi:(-29)g10
ttgaaatggtgacatgatgatctgttattaaaatttgacagGAGAAGCTG	ori:20_1	PLCB1	>NM_015192;>NM_182734	3Â´ss	exon:M	st:C	intronlength:4505	ME:5.15	NN:ND	PPS:(-21)3	PPSi:(-21)g6
ctgcatgtcccatgagtctgactctggccttctctgtgcagGAGAAGCTC	ori:20_1	BFSP1	>NM_001195;>NM_001161705;>NM_001278606;>NM_001278607;>NM_001278608	3Â´ss	exon:M	st:C	intronlength:2979	ME:10.26	NN:0.84	PPS:(-14)8	PPSi:(-14)g10
ttgctcagaggaacatgtatgtcttattttttgttgttaagGAGAAGGTA	ori:20_2	DZANK1	>NM_001099407	3Â´ss	exon:M	st:C	intronlength:6492	ME:5.55	NN:0.58	PPS:(-15)6	PPSi:(-20)g11
gtgtgattctcttgtctcatctctgttttctcctcctccagGAGAAATGG	ori:20_2	SYNDIG1	>NM_001323606;>NM_024893;>NM_001323607	3Â´ss	exon:M	st:C	intronlength:54368	ME:11.59	NN:0.99	PPS:(-16)14	PPSi:(-22)g20
ctggtgaagtctccagccatctttccctttcaccctcccagGAGAACAAG	ori:20_2	PYGB	>NM_002862	3Â´ss	exon:M	st:C	intronlength:826	ME:10.27	NN:0.85	PPS:(-22)12	PPSi:(-22)g20
caccccacctgccccttgtggtctctgtcctctaacaacagGAGAATTCA	ori:20_2	GGT7	>NM_178026	3Â´ss	exon:M	st:C	intronlength:786	ME:8.23	NN:ND	PPS:(-30)6	PPSi:(-20)a12
ctcccaccagcccctgaccctgtgggcctgtggccttgcagGAGAACGTC	ori:20_2	TRPC4AP	>NM_015638;>NM_199368	3Â´ss	exon:M	st:C	intronlength:841	ME:8.76	NN:ND	PPS:(1)5	PPSi:(1)g8
tgccccctttgtgcctttccctcactcttccccactgccagGAGAACCTC	ori:20_2	MYH7B	>NM_020884	3Â´ss	exon:M	st:C	intronlength:427	ME:7.35	NN:0.78	PPS:(-28)10	PPSi:(-28)g20
tcacccatttggttctaatggtgtttccttcatgtggccagGAGAAGGAG	ori:20_2	CEP250	>NM_007186;>NM_001318219	3Â´ss	exon:M	st:C	intronlength:10491	ME:5.14	NN:ND	PPS:(-18)8	PPSi:(-20)g10
actttgcctaagtttcataaatatttaattggctttttcagGAGAATAAA	ori:20_3	PHF20	>NM_016436	3Â´ss	exon:M	st:C	intronlength:29411	ME:8.13	NN:0.82	PPS:(-9)7	PPSi:(-40)a8
ccggctgagagctggccatctgagcactattgtttccccagGAGAACAGT	ori:20_3	EPB41L1	>NM_001258331;>NM_001258329;>NM_001258330;>NM_177996;>NM_012156	3Â´ss	exon:M	st:C	intronlength:4435	ME:6.33	NN:0.69	PPS:(-9)7	PPSi:(-12)a10
gagtcattgaccctcttgtgcacctggcttcgttgaagcagGAGAATGGT	ori:20_3	PLCG1	>NM_182811	3Â´ss	exon:M	st:A3a	intronlength:115	ME:3.94	NN:ND	PPS:(-31)7	PPSi:(-31)g9
ccatgaggagaagaagctgggatcaggcttgccttctacagGAGAAGCAA	ori:20_3	L3MBTL1	>NM_032107;>NM_015478	3Â´ss	exon:M	st:C	intronlength:677	ME:6.87	NN:0.88	PPS:(-10)6	PPSi:(-14)a10
ctggcacctgccgaccactctcactgtcctctcatccctagGAGAACGTG	ori:20_4	LAMA5	>NM_005560	3Â´ss	exon:M	st:C	intronlength:196	ME:10.88	NN:0.85	PPS:(-15)7	PPSi:(-15)g13
ctgtcctgttctgtggtgattcgggtgtgcttgggctctagGAGAAGATG	ori:20_4	RTEL1	>NM_001283009;>NM_001283010;>NM_016434;>NM_032957	3Â´ss	exon:M	st:C	intronlength:1318	ME:7.07	NN:ND	PPS:(-38)4	PPSi:(-38)a9
tggatggagagtgtctcatatttcttcattacaattttcagGAGAAACTT	ori:21_1	TMPRSS15	>NM_002772	3Â´ss	exon:M	st:C	intronlength:13048	ME:5.95	NN:0.64	PPS:(-21)7	PPSi:(-21)a10
tcagtgaattgttactaaaggttattactttcatttttaagGAGAACTTA	ori:21_1	MRPL39	>NM_017446;>NM_080794	3Â´ss	exon:M	st:C	intronlength:2384	ME:8.67	NN:ND	PPS:(-14)5	PPSi:(-14)g11
ttcttttgagacgtgcatgtttctttcctttttgtcattagGAGAAAACA	ori:21_1	LTN1	>NM_015565;>NM_001320766	3Â´ss	exon:M	st:C	intronlength:478	ME:8.94	NN:0.99	PPS:(-22)14	PPSi:(-22)a17
tgcatctctcatactgccatattcttaccatttgtttctagGAGAAATTC	ori:21_1	PAXBP1	>NM_016631;>NM_013329	3Â´ss	exon:M	st:C	intronlength:2030	ME:8.96	NN:0.97	PPS:(-37)6	PPSi:(-11)g9
tctttttttaaaaaaaaaaaaaaaaaaaatcttacaatcagGAGAAAGCC	ori:21_1	GART	>NM_000819;>NM_001136005;>NM_001136006;>NM_175085	3Â´ss	exon:M	st:C	intronlength:787	ME:3.65	NN:ND	PPS:(1)9	PPSi:(1)g10
aatgagccatcacccctctacttttttttttttaaatcaagGAGAATAAA	ori:21_1	CHAF1B	>NM_005441	3Â´ss	exon:M	st:C	intronlength:1979	ME:5.20	NN:ND	PPS:(-21)13	PPSi:(-29)a21
taatgccagttaaattctcttttgctttcttgataaaacagGAGAATTGA	ori:21_2	LCA5L	>NM_152505	3Â´ss	exon:M	st:C	intronlength:6208	ME:4.66	NN:ND	PPS:(-27)9	PPSi:(-27)g17
agtgaagagagcaaacacctacgccctgttttccaatccagGAGAAGTTC	ori:21_2	PDE9A	>NM_001001567;>NM_001001568;>NM_001001569;>NM_001001570;>NM_001001571;>NM_001001572;>NM_001001573;>NM_001001574;>NM_001001575;>NM_001001576;>NM_001001577;>NM_001001578;>NM_001001579;>NM_001001580;>NM_001001581;>NM_001001582;>NM_001001583;>NM_001001584;>NM_001001585;>NM_001315533;>NM_002606	3Â´ss	exon:M	st:C	intronlength:392	ME:9.96	NN:0.69	PPS:(-13)6	PPSi:(-18)a11
tgaatgctattatttatttttcaattttgttttgcttttagGAGAAACTG	ori:21_2	HSF2BP	>NM_007031	3Â´ss	exon:M	st:C	intronlength:10867	ME:8.36	NN:0.99	PPS:(-25)6	PPSi:(-29)a10
gtagccggcacaatgtcctgttttggttttttaataaatagGAGAATCCC	ori:21_2	DNMT3L	>NM_175867;>NM_013369	3Â´ss	exon:M	st:C	intronlength:2368	ME:6.00	NN:ND	PPS:(-15)6	PPSi:(-26)g9
tgagggcaaaacattaaacctgtctcttctttgctctccagGAGAAAAGC	ori:21_2	PCBP3	>NM_001130141;>NM_020528	3Â´ss	exon:M	st:C	intronlength:790	ME:10.25	NN:0.99	PPS:(-19)10	PPSi:(-19)g17
attactcattattttatgaccatttaaaaatctcttaacagGAGAAAGAT	ori:21_2	PCNT	>NM_006031;>NM_001315529	3Â´ss	exon:M	st:C	intronlength:1364	ME:7.39	NN:ND	PPS:(-11)6	PPSi:(-33)a7
ctgggctgcgcgtgcttcaggtaacctcccttgaccttcagGAGAACGAG	ori:22_1	GGT1	>NM_013421	3Â´ss	exon:M	st:A3a	intronlength:324	ME:8.10	NN:0.59	PPS:(-17)8	PPSi:(-18)a9
ctcttgtgagtatctattcccgtcttttattggtcttgaagGAGAAACCA	ori:22_1	SGSM1	>NM_001039948;>NM_001098497;>NM_001098498;>NM_133454	3Â´ss	exon:M	st:C	intronlength:2483	ME:5.57	NN:ND	PPS:(-19)6	PPSi:(-25)g12
cttgcccaaggccaacgtgtgtttgcatcttctgtccccagGAGAAGTAC	ori:22_1	MYO18B	>NM_001318245;>NM_032608	3Â´ss	exon:M	st:C	intronlength:36998	ME:10.66	NN:0.82	PPS:(-14)6	PPSi:(-14)a12
tgaaacaaacttcaaccctgttgttctctactcatgcttagGAGAAGAAC	ori:22_2	DEPDC5	>NM_001242897;>NM_001007188;>NM_001242896;>NM_001136029;>NM_014662	3Â´ss	exon:M	st:C	intronlength:7157	ME:5.93	NN:ND	PPS:(-18)6	PPSi:(-18)a10
gggtccctaattccctcaatgtgttgtttgttctggtacagGAGAACCTC	ori:22_2	SYN3	>NM_003490;>NM_133633;>NM_001135774	3Â´ss	exon:M	st:C	intronlength:3460	ME:8.22	NN:0.58	PPS:(-31)7	PPSi:(-32)a8
ctcctcctctgacccctctgcctttgccatctcttccccagGAGAAGGTT	ori:22_3	GGA1	>NM_001001560;>NM_001172687;>NM_013365;>NM_001172688	3Â´ss	exon:L	st:C	intronlength:85	ME:10.60	NN:0.90	PPS:(1)10	PPSi:(-29)g13
gtgatccagctgcttgtacccctgactttttctgaccctagGAGAAGGGA	ori:22_3	CBY1	>NM_001002880;>NM_015373	3Â´ss	exon:M	st:C	intronlength:2331	ME:9.22	NN:0.96	PPS:(-16)8	PPSi:(-17)a9
tgataatcccgcctgtccccaccccgtccccgtccgcctagGAGAACCTG	ori:22_3	CACNA1I	>NM_001003406;>NM_021096	3Â´ss	exon:M	st:C	intronlength:276	ME:8.34	NN:ND	PPS:(-26)5	PPSi:(-26)a10
cgggcatctgaagtcacaggccctgcctctggcttttgcagGAGAATTAC	ori:22_3	CELSR1	>NM_014246	3Â´ss	exon:M	st:C	intronlength:2325	ME:10.78	NN:0.84	PPS:(-16)5	PPSi:(-21)g10
gatccctgggcccctgccccacacctgccgtctccccacagGAGAACCCG	ori:22_3	SBF1	>NM_002972	3Â´ss	exon:M	st:C	intronlength:80	ME:12.09	NN:0.94	PPS:(-11)7	PPSi:(-31)g10
taagcacttccccaacctccctccctccctccctcccacagGAGAAAAGC	ori:22_3	LMF2	>NM_033200	3Â´ss	exon:L	st:C	intronlength:108	ME:12.86	NN:0.99	PPS:(-26)22	PPSi:(-26)g24
ccggcgtggctcaccgcctcaccatctcgggtgtcttttagGAGAATCCT	ori:X_1	GTPBP6	>NM_012227	3Â´ss	exon:M	st:C	intronlength:1225	ME:8.12	NN:ND	PPS:(-8)6	PPSi:(-10)g8
tgttttcctgattgctctctgagcactttctaatctttcagGAGAAGGAG	ori:X_1	CSF2RA	>NM_001161531;>NM_001161529;>NM_001161532;>NM_006140;>NM_172245;>NM_172246;>NM_172249;>NM_001161530;>NM_172247	3Â´ss	exon:M	st:C	intronlength:1448	ME:8.75	NN:0.93	PPS:(-39)7	PPSi:(1)g9
aagtctattgaagatagcctcctttgtctttttccctgtagGAGAACCAT	ori:X_1	SCML2	>NM_006089	3Â´ss	exon:M	st:C	intronlength:940	ME:12.20	NN:0.99	PPS:(-15)11	PPSi:(-24)a20
ggccccaagcttcattccactgccctctgaatattttccagGAGAATACT	ori:X_1	CDKL5	>NM_003159;>NM_001037343	3Â´ss	exon:M	st:C	intronlength:4319	ME:8.34	NN:0.63	PPS:(-19)6	PPSi:(-32)a9
cagccctgtgtttgggacacttacaagatatttgtttttagGAGAAGAGG	ori:X_1	PHKA2	>NM_000292	3Â´ss	exon:M	st:C	intronlength:635	ME:5.27	NN:0.90	PPS:(-7)5	PPSi:(-11)g9
ttgattgattcatttgtgaccttataacatctatctttcagGAGAAACAG	ori:X_1	MAP3K15	>NM_001001671	3Â´ss	exon:M	st:C	intronlength:25304	ME:8.31	NN:0.81	PPS:(-8)6	PPSi:(-12)g10
taacataattatttagttgtactatgcctttattattttagGAGAATAGA	ori:X_1	CXorf23	>NM_198279	3Â´ss	exon:M	st:C	intronlength:726	ME:8.92	NN:0.90	PPS:(-15)5	PPSi:(-15)g8
tggataaatctgtttttttttttcctgtaaactttcaccagGAGAAGAGG	ori:X_2	PCYT1B	>NM_001163265;>NM_004845;>NM_001163264	3Â´ss	exon:M	st:C	intronlength:3997	ME:6.39	NN:ND	PPS:(-29)14	PPSi:(-33)a18
ggattcacttgcttagctgttctctttctccttccgcacagGAGAATTGA	ori:X_3	FAM156B	>NM_001321181;>NM_001321186;>NM_001321183;>NM_001321178;>NM_001321179;>NM_001321187;>NM_001321188;>NM_001321180;>NM_001321180;>NM_001321188;>NM_001321178;>NM_001321179;>NM_001321187;>NM_001321183;>NM_001321181;>NM_001321186;>NM_001242490;>NM_001242493;>NM_001242494;>NM_001242496;>NM_014138	3Â´ss	exon:M	st:A3acas1	5	intronlength:1026	ME:9.16	NN:0.92	PPS:(-22)16	PPSi:(-25)a19
ggcctgcttccctaatttagaaccttacgcccttccttcagGAGAAGAAG	ori:X_4	SLC7A3	>NM_001048164;>NM_032803	3Â´ss	exon:M	st:C	intronlength:124	ME:9.79	NN:0.78	PPS:(-12)10	PPSi:(-14)g12
atatattagccaaggctaacagagtattttttctttcacagGAGAATATC	ori:X_4	BRWD3	>NM_153252	3Â´ss	exon:M	st:C	intronlength:960	ME:8.90	NN:0.96	PPS:(-15)11	PPSi:(-17)a13
ttccaagttccctttgtgattctgtatcttgtcctgagcagGAGAAGTGC	ori:X_4	TIMM8A	>NM_004085	3Â´ss	exon:L	st:At	intronlength:1872	ME:6.52	NN:0.71	PPS:(-34)8	PPSi:(-34)g10
aagggggttggctgtcaatcagaaagcccttttcattgcagGAGAAGAGG	ori:X_5	PLP1	>NM_001128834	3Â´ss	exon:M	st:C	intronlength:205	ME:6.66	NN:0.77	PPS:(-15)8	PPSi:(-15)a11
tatatgtttcatttgttttgaataattgggatccttttcagGAGAAGTGC	ori:X_5	LUZP4	>NM_001318840;>NM_016383	3Â´ss	exon:L	st:C	intronlength:2786	ME:6.23	NN:0.50	PPS:(-10)8	PPSi:(-11)a9
gtgtttaatgaatcagtaaattttgtgaatattcttaacagGAGAAACTC	ori:X_5	PLS3	>NM_001282337;>NM_005032;>NM_001136025;>NM_001172335;>NM_001282338	3Â´ss	exon:M	st:C	intronlength:1512	ME:6.50	NN:0.53	PPS:(-10)5	PPSi:(-12)a7
ttctgagacccctttgattctcatacttttccatctattagGAGAAATCC	ori:X_6	OCRL	>NM_001318784;>NM_000276;>NM_001587	3Â´ss	exon:M	st:C	intronlength:2634	ME:6.73	NN:0.86	PPS:(-33)7	PPSi:(-16)a11
tgtgcccccagacctccttttctcctccctgcccccaacagGAGAAACTC	ori:X_6	XPNPEP2	>NM_003399	3Â´ss	exon:M	st:C	intronlength:813	ME:9.53	NN:0.71	PPS:(-29)18	PPSi:(-29)g24
atgttcttcacattatcctgtttgttttttcatcaaagcagGAGAAGTCA	ori:X_6	FAM122B	>NM_001170756;>NM_001166599;>NM_001166600	3Â´ss	exon:M	st:A3a	intronlength:1524	ME:5.79	NN:ND	PPS:(-17)7	PPSi:(-21)g11
tttatgtagctacatactgcctaattttactctctctttagGAGAATATG	ori:X_7	GABRA3	>NM_000808	3Â´ss	exon:M	st:C	intronlength:10215	ME:9.34	NN:0.99	PPS:(-12)10	PPSi:(-17)a15
ggcattcggaggccgccagctgcatccccccttccccgcagGAGAACTCC	ori:X_7	IRAK1	>NM_001025242	3Â´ss	exon:M	st:Acas1	intronlength:698	ME:10.29	NN:0.97	PPS:(-17)13	PPSi:(-19)g15
cagtgaggggtggttctcatggtggctgtcactccccgcagGAGAACATC	ori:X_7	FAM50A	>NM_004699	3Â´ss	exon:M	st:C	intronlength:1286	ME:9.79	NN:0.72	PPS:(-10)6	PPSi:(-13)g9

## Sheet: agGGAGAA
Sequence	Chromosome_exon	Gene	Location	Splice site		Strand	Intron length	MaxEnt score of 3´ss	NN score of 3´ss	Polypyrimidine stretch
ggaggggacagcaaagacaccccgactccccatgaccccagGGAGAAGAT	ori:1_1	AGRN	>NM_001305275;>NM_198576	3Â´ss	exon:M	st:C	intronlength:97	ME:5.93	NN:ND	PPS:(-16)6	PPSi:(-16)g8
gccccagcatcccctctgctccccctccccttgtcctgaagGGAGAAGAG	ori:1_2	CROCC	>NM_014675	3Â´ss	exon:M	st:C	intronlength:4006	ME:7.39	NN:0.72	PPS:(-23)14	PPSi:(-32)a23
gcaggggccctatcccaatgctgcctcttttccctgatcagGGAGAAACT	ori:1_3	DHDDS	>NM_001243564;>NM_001319959;>NM_024887;>NM_205861	3Â´ss	exon:M	st:Acas1	intronlength:3442	ME:9.56	NN:0.93	PPS:(-18)12	PPSi:(-21)a15
gcatggtggctgtgtaggagggacctcttctatgccaacagGGAGAAGCC	ori:1_5	MPL	>NM_005373	3Â´ss	exon:M	st:C	intronlength:310	ME:7.90	NN:0.63	PPS:(-18)8	PPSi:(-18)a10
ccatgtctgagcacgctgttttctttgctgtgttttctcagGGAGAAACT	ori:1_6	RAD54L	>NM_001142548;>NM_003579	3Â´ss	exon:M	st:C	intronlength:442	ME:10.12	NN:0.97	PPS:(-23)8	PPSi:(-26)g11
cagctctctaccaggtataaaacttgaaaaccttttcacagGGAGAATGA	ori:1_7	SERBP1	>NM_001018067;>NM_001018068;>NM_001018069;>NM_015640	3Â´ss	exon:M	st:C	intronlength:4013	ME:5.53	NN:ND	PPS:(-11)7	PPSi:(-38)a9
attttaggccataatatgttctgactttttttttttttaagGGAGAAGAA	ori:1_8	COL24A1	>NM_152890	3Â´ss	exon:M	st:C	intronlength:1068	ME:10.11	NN:0.99	PPS:(-17)14	PPSi:(-18)a15
aaaaataactgtttttgcaactttatattcttttttgacagGGAGAAGTA	ori:1_8	COL24A1	>NM_152890	3Â´ss	exon:M	st:C	intronlength:3715	ME:8.58	NN:0.99	PPS:(-14)9	PPSi:(-16)a11
tatgcctctatgttactcttttttctttgttctcttaaaagGGAGAACGT	ori:1_8	COL24A1	>NM_152890	3Â´ss	exon:M	st:C	intronlength:1376	ME:9.00	NN:0.85	PPS:(-26)13	PPSi:(-26)a21
ccattgtacaataattattatcatgtcaattcactttgcagGGAGAATAT	ori:1_8	COL24A1	>NM_152890	3Â´ss	exon:M	st:C	intronlength:92	ME:8.90	NN:0.87	PPS:(-8)4	PPSi:(-12)a8
gaatatttcaaatattaatctattattttgcattattctagGGAGAAAAT	ori:1_8	CCDC18	>NM_001306076;>NM_206886	3Â´ss	exon:L	st:C	intronlength:7648	ME:8.22	NN:0.88	PPS:(-36)4	PPSi:(-19)a7
gtccaaatgttctatactctcattcattttgtcaatgacagGGAGAAGAT	ori:1_9	COL11A1	>NM_001190709;>NM_001854;>NM_080629;>NM_080630	3Â´ss	exon:M	st:C	intronlength:119	ME:6.11	NN:ND	PPS:(-25)5	PPSi:(-25)a9
ggacgtttcactcataagaatgttgttattctgtgcctcagGGAGAAGTT	ori:1_9	COL11A1	>NM_001190709;>NM_001854;>NM_080629;>NM_080630	3Â´ss	exon:M	st:C	intronlength:1777	ME:6.94	NN:0.84	PPS:(-36)4	PPSi:(-36)g8
tcaaaactgtaaaattaatgatctttggatattcaatacagGGAGAAAAA	ori:1_9	COL11A1	>NM_001190709;>NM_001854;>NM_080629;>NM_080630	3Â´ss	exon:M	st:C	intronlength:6414	ME:3.85	NN:ND	PPS:(-20)5	PPSi:(-21)a6
ttttattaattttaaaaatcaatcatttttattttctctagGGAGAACAA	ori:1_9	COL11A1	>NM_001190709;>NM_001854;>NM_080629;>NM_080630	3Â´ss	exon:M	st:C	intronlength:487	ME:9.64	NN:1.00	PPS:(-10)8	PPSi:(-16)a14
tctgggctggggttttatgcttgtactcattatgttaaaagGGAGAAGAA	ori:1_9	STRIP1	>NM_001270768;>NM_033088	3Â´ss	exon:M	st:C	intronlength:790	ME:3.41	NN:ND	PPS:(-29)4	PPSi:(-29)a6
gtatggtttggcattcctgatttgttaatgtttataaatagGGAGAAAAG	ori:1_10	SYCP1	>NM_001282541;>NM_001282542;>NM_003176	3Â´ss	exon:M	st:C	intronlength:14887	ME:7.38	NN:ND	PPS:(-28)5	PPSi:(-30)g7
gccttctgcctggtcagtaagagtctgttcctcttatccagGGAGAATCA	ori:1_10	PDE4DIP	>NM_001198832;>NM_001198834;>NM_014644	3Â´ss	exon:M	st:C	intronlength:1083	ME:7.71	NN:0.90	PPS:(-14)8	PPSi:(-18)g12
gaaatggggacactcatagacattcttctacctcaccttagGGAGAAGAC	ori:1_11	CGN	>NM_020770	3Â´ss	exon:M	st:C	intronlength:338	ME:8.80	NN:0.96	PPS:(-19)7	PPSi:(-19)g12
gctcctctcttaccacccccaccgccaccctctgcccccagGGAGAACAG	ori:1_11	NPR1	>NM_000906	3Â´ss	exon:M	st:C	intronlength:731	ME:10.68	NN:0.88	PPS:(-40)10	PPSi:(-40)g13
tcatcttcctgaatccaatgctcctctgctttcctttacagGGAGAAAGC	ori:1_12	FCRL5	>NM_001195388;>NM_031281	3Â´ss	exon:M	st:C	intronlength:660	ME:13.04	NN:0.99	PPS:(-13)9	PPSi:(-21)a17
tgtctagactccaaactttctgttttcttccttgattttagGGAGAAGTT	ori:1_12	SPTA1	>NM_003126	3Â´ss	exon:M	st:C	intronlength:1271	ME:10.09	NN:0.99	PPS:(-19)11	PPSi:(-26)a18
agaagactattgagagttgactggatgttttatttctgcagGGAGAATTC	ori:1_13	F11R	>NM_016946	3Â´ss	exon:L	st:C	intronlength:136	ME:8.71	NN:0.98	PPS:(-9)5	PPSi:(-14)g10
tttcttactggacctccccattctcacccttgcccgtgcagGGAGAAGGC	ori:1_15	TNNT2	>NM_000364;>NM_001001430;>NM_001001431;>NM_001001432;>NM_001276345;>NM_001276346;>NM_001276347	3Â´ss	exon:M	st:C	intronlength:543	ME:10.23	NN:0.85	PPS:(-29)7	PPSi:(-29)g13
atccatttatttgatcaacttcttacgcaaatttttttcagGGAGAAGAA	ori:1_16	FLVCR1	>NM_014053	3Â´ss	exon:M	st:C	intronlength:1854	ME:6.90	NN:0.92	PPS:(-10)8	PPSi:(-11)a9
tgctgtgctgtagtttgtagcttgatgttcccattttccagGGAGAATCC	ori:1_16	RPS6KC1	>NM_001287219	3Â´ss	exon:M	st:Acas2cas1	intronlength:1828	ME:9.33	NN:0.98	PPS:(-8)6	PPSi:(-14)a12
tttggatatgattttaatgaaggttgctttttggtttttagGGAGAAGAA	ori:1_17	EDARADD	>NM_145861;>NM_080738	3Â´ss	exon:M	st:C	intronlength:40780	ME:9.01	NN:0.99	PPS:(-15)6	PPSi:(-18)a9
tgctaactaattcattctttcttactgctttcctgtgttagGGAGAATAA	ori:2_1	NOL10	>NM_001261392;>NM_001261394;>NM_024894	3Â´ss	exon:M	st:C	intronlength:1379	ME:8.60	NN:0.90	PPS:(-27)9	PPSi:(-31)a13
ctattaccatcctggtgagtgtttgtgtctctggtctacagGGAGAATAG	ori:2_1	EFR3B	>NM_014971;>NM_001319099	3Â´ss	exon:M	st:C	intronlength:368	ME:8.67	NN:0.67	PPS:(-14)5	PPSi:(-35)g7
gatggttccacccagagactcagaagcacatttccattcagGGAGAATGC	ori:2_2	SLC5A6	>NM_021095	3Â´ss	exon:M	st:C	intronlength:368	ME:8.67	NN:0.67	PPS:(-11)5	PPSi:(-11)g9
taaccagcatctaacagttacatttctcttaatttatttagGGAGAACAC	ori:2_2	SUPT7L	>NM_001282730	3Â´ss	exon:M	st:A3acas1	intronlength:577	ME:7.34	NN:0.82	PPS:(-19)8	PPSi:(-21)a10
atgatagcgaaggttctataagaatattcctttttctctagGGAGAATTG	ori:2_2	XDH	>NM_000379	3Â´ss	exon:M	st:C	intronlength:705	ME:8.48	NN:0.98	PPS:(-15)13	PPSi:(-17)a15
atgtccctgctgaccccgctgctttgctcccgcacttgcagGGAGAACAA	ori:2_3	SIX2	>NM_016932	3Â´ss	exon:L	st:C	intronlength:2065	ME:9.86	NN:ND	PPS:(-38)5	PPSi:(-20)a10
gctccctgacttttccccctcaccatcccccaccgctgcagGGAGAACTA	ori:2_4	SMYD5	>NM_006062	3Â´ss	exon:L	st:C	intronlength:94	ME:7.05	NN:0.89	PPS:(-32)12	PPSi:(-32)a15
gggtcagacacaggcccacatgctatctttctgtttcccagGGAGAAGGA	ori:2_5	HK2	>NM_000189	3Â´ss	exon:M	st:C	intronlength:1366	ME:8.59	NN:0.99	PPS:(-16)7	PPSi:(-16)a14
ggcacgcccattcctaatcattgtgctttgtgtctcctcagGGAGAAACA	ori:2_7	MZT2B	>NM_025029	3Â´ss	exon:L	st:C	intronlength:7693	ME:11.97	NN:0.97	PPS:(-9)7	PPSi:(-35)a9
tgggtatgcgaggctcatggttctccttgggatcttcccagGGAGAAGAT	ori:2_7	ARHGEF4	>NM_015320;>NM_032995	3Â´ss	exon:M	st:C	intronlength:1507	ME:6.58	NN:0.60	PPS:(-21)8	PPSi:(-22)g9
cctgagaatggtcaactaatcatgtgtttttgtttcttcagGGAGAAGTT	ori:2_7	NCKAP5	>NM_207363;>NM_207481	3Â´ss	exon:M	st:C	intronlength:89257	ME:10.72	NN:0.99	PPS:(-9)7	PPSi:(-15)g13
gtcttaggttgcattttagtaatgtgggttttctgccccagGGAGAAGCA	ori:2_7	ACMSD	>NM_001307983;>NM_138326	3Â´ss	exon:M	st:C	intronlength:13983	ME:8.84	NN:0.70	PPS:(-13)6	PPSi:(-13)a11
aaagagaagccactgtattgaactgtgtgattctatcgcagGGAGAATTG	ori:2_8	ZEB2	>NM_001171653;>NM_014795	3Â´ss	exon:M	st:C	intronlength:1708	ME:8.39	NN:ND	PPS:(-11)4	PPSi:(-11)a7
agtgtttaaaaaaataagtcttaaaatagatgctctttcagGGAGAACTG	ori:2_9	TTN	>NM_001256850;>NM_001267550;>NM_133378	3Â´ss	exon:M	st:Acas169	intronlength:139	ME:3.97	NN:0.64	PPS:(-9)7	PPSi:(-11)a9
tcatacatgagcacctacgtattctttatttctctacctagGGAGAATCA	ori:2_10	COL3A1	>NM_000090	3Â´ss	exon:M	st:C	intronlength:646	ME:10.12	NN:0.99	PPS:(-13)7	PPSi:(-20)g14
gtatttttcttaaattaacatttccctttgcacccttttagGGAGAAGCA	ori:2_10	COL5A2	>NM_000393	3Â´ss	exon:M	st:C	intronlength:3155	ME:10.32	NN:0.98	PPS:(-21)9	PPSi:(-23)a11
atcaagtattgagattatttgacatcccaattttgtgctagGGAGAACGA	ori:2_10	COL5A2	>NM_000393	3Â´ss	exon:M	st:C	intronlength:321	ME:6.16	NN:0.67	PPS:(-17)4	PPSi:(-27)a6
gggtatatcatggtaaaatgtgtgactttccctttggacagGGAGAAGCA	ori:2_10	PMS1	>NM_000534;>NM_001128143;>NM_001128144;>NM_001289408;>NM_001289409;>NM_001321044;>NM_001321045;>NM_001321046;>NM_001321047;>NM_001321048	3Â´ss	exon:L	st:At	intronlength:3615	ME:7.29	NN:0.78	PPS:(-16)10	PPSi:(-17)a11
gtctaccatatacattttgtgctgtttcttttcttgattagGGAGAAGAT	ori:2_10	HECW2	>NM_001304840;>NM_020760	3Â´ss	exon:M	st:C	intronlength:13286	ME:9.61	NN:0.92	PPS:(-17)11	PPSi:(-20)a14
ttcttgcctcccctctctgactgccttttctctgtctgcagGGAGAAGGA	ori:2_11	TNS1	>NM_001308022;>NM_001308023;>NM_022648	3Â´ss	exon:M	st:C	intronlength:824	ME:11.83	NN:0.99	PPS:(-35)12	PPSi:(1)a18
aagagaggcccacacggataccctgcttcctgtctccacagGGAGAACTT	ori:2_12	ASIC4	>NM_182847	3Â´ss	exon:M	st:C	intronlength:1741	ME:12.99	NN:0.99	PPS:(-16)6	PPSi:(-16)g12
attgttgcttgaacccctctaaatgttgtcatctcttaaagGGAGAATCT	ori:2_12	COL4A4	>NM_000092	3Â´ss	exon:M	st:C	intronlength:295	ME:7.10	NN:0.88	PPS:(-28)7	PPSi:(-13)a9
gtcactttttttttttaaggcatgtttgtgcttgtttgtagGGAGAACTA	ori:2_12	COL4A4	>NM_000092	3Â´ss	exon:M	st:C	intronlength:307	ME:8.91	NN:0.99	PPS:(-37)12	PPSi:(-40)g15
tggaagcactatatagtaataacacaatttctatgctgtagGGAGAACCA	ori:2_12	COL4A3	>NM_000091	3Â´ss	exon:M	st:C	intronlength:549	ME:6.11	NN:0.62	PPS:(-14)5	PPSi:(-14)g7
tgctcataaatgactgtgattatattattctactttctcagGGAGAAAGA	ori:2_12	SP140	>NM_007237;>NM_001278451;>NM_001278452;>NM_001278453	3Â´ss	exon:M	st:C	intronlength:2059	ME:8.46	NN:0.97	PPS:(-9)7	PPSi:(-14)a12
tgctcatttgtaactgtgattttattattctactttctcagGGAGAAAGA	ori:2_12	SP140L	>NM_138402;>NM_001308162;>NM_001308163	3Â´ss	exon:M	st:C	intronlength:3254	ME:9.08	NN:0.97	PPS:(-9)7	PPSi:(-14)a12
ttttttacaccatccatatttatattttcctattttctcagGGAGAAAGA	ori:2_12	SP100	>NM_001206701;>NM_003113;>NM_001080391	3Â´ss	exon:M	st:C	intronlength:4000	ME:8.91	NN:0.98	PPS:(-17)7	PPSi:(-17)a15
atgaaatccttccttcctgtccacaccatcgtgcttatcagGGAGAATGT	ori:2_13	TRPM8	>NM_024080	3Â´ss	exon:M	st:C	intronlength:6611	ME:6.21	NN:0.88	PPS:(-35)12	PPSi:(-35)a16
aattagaaccaagtattaaataatctatttttcctttatagGGAGAAAGA	ori:2_13	COL6A3	>NM_004369;>NM_057166;>NM_057167	3Â´ss	exon:M	st:C	intronlength:228	ME:10.33	NN:1.00	PPS:(-14)10	PPSi:(-18)g14
ggatcccttaagtctttttttctccctcttttcttcaccagGGAGAACTG	ori:3_1	SH3BP5	>NM_004844;>NM_001018009	3Â´ss	exon:M	st:C	intronlength:1704	ME:11.03	NN:0.97	PPS:(-29)24	PPSi:(-29)a27
aaagcaaaggttcacattttttttaattttataaattccagGGAGAAACA	ori:3_2	NGLY1	>NM_001145293;>NM_001145295;>NM_018297;>NM_001145294	3Â´ss	exon:M	st:C	intronlength:14262	ME:6.99	NN:ND	PPS:(-25)8	PPSi:(-27)a10
caatagcccatttaataaagttgtcctgttgtctcttacagGGAGAAGTT	ori:3_2	CRTAP	>NM_006371	3Â´ss	exon:L	st:C	intronlength:8129	ME:13.18	NN:0.98	PPS:(-10)6	PPSi:(-13)a9
atgcttcattgtgggattgtatttttcttcttctatcacagGGAGAAGTG	ori:3_3	CCR3	>NM_001164680;>NM_001837;>NM_178328;>NM_178329	3Â´ss	exon:L	st:C	intronlength:701	ME:10.45	NN:0.99	PPS:(-20)13	PPSi:(-20)a16
tatcctgacaataccatgctaaagggactgtcctcccccagGGAGAAGAT	ori:3_3	KIF9	>NM_001134878;>NM_022342;>NM_182902	3Â´ss	exon:M	st:C	intronlength:416	ME:6.77	NN:0.55	PPS:(-11)9	PPSi:(-14)g12
accagtgaatgtttgggctgatgtgagtcctctgcccacagGGAGAACCT	ori:3_3	COL7A1	>NM_000094	3Â´ss	exon:M	st:C	intronlength:1293	ME:8.80	NN:ND	PPS:(-14)6	PPSi:(-14)a10
ccccccatgggcttggccctcacccgctatttgcatttcagGGAGAACGG	ori:3_3	COL7A1	>NM_000094	3Â´ss	exon:M	st:C	intronlength:96	ME:9.19	NN:ND	PPS:(1)6	PPSi:(-25)a9
gcctggggcctaaggctcaccccactgcctgatgcctgcagGGAGAAGCT	ori:3_3	COL7A1	>NM_000094	3Â´ss	exon:M	st:C	intronlength:74	ME:6.63	NN:ND	PPS:(-22)4	PPSi:(-26)g8
atgcggagttaagatttttaaagcccctcttcctgttttagGGAGAAGTG	ori:3_5	CHDH	>NM_018397	3Â´ss	exon:M	st:C	intronlength:16861	ME:11.16	NN:0.97	PPS:(-18)11	PPSi:(-18)a16
gtgtagcgcgatgctgacccttcttttattctctcttttagGGAGAAGAA	ori:3_5	UBA3	>NM_003968	3Â´ss	exon:M	st:C	intronlength:180	ME:13.26	NN:1.00	PPS:(-13)11	PPSi:(-24)a22
acgtgtagaaatgcttgacactggaaactcttgttcatcagGGAGAACCA	ori:3_8	COL6A5	>NM_001278298;>NM_153264	3Â´ss	exon:M	st:C	intronlength:488	ME:4.94	NN:0.77	PPS:(-14)5	PPSi:(-14)a9
tacaatagaaaaagctcatttggatatgtgccctttctcagGGAGAAAGA	ori:3_8	COL6A6	>NM_001102608	3Â´ss	exon:M	st:C	intronlength:1446	ME:7.08	NN:0.89	PPS:(-11)9	PPSi:(-13)a11
gcacgtgatgtactctgttctaatcatatctatcttttcagGGAGAAGTT	ori:3_8	COL6A6	>NM_001102608	3Â´ss	exon:M	st:C	intronlength:338	ME:9.30	NN:0.98	PPS:(-9)7	PPSi:(-13)a11
tttccaatttccaacctaaaaacaatctttctgtttaacagGGAGAACCT	ori:3_8	COL6A6	>NM_001102608	3Â´ss	exon:M	st:C	intronlength:4601	ME:9.54	NN:0.94	PPS:(-16)7	PPSi:(-16)a11
gagtattttatagttgatttatttttgttttacacctgcagGGAGAAACT	ori:3_8	DNAJC13	>NM_015268	3Â´ss	exon:M	st:C	intronlength:1896	ME:10.10	NN:0.85	PPS:(-20)5	PPSi:(-20)g10
tgagtaaagttgtaatgatgtgatgtttcctttttttatagGGAGAAGAA	ori:3_8	STAG1	>NM_005862	3Â´ss	exon:M	st:C	intronlength:1246	ME:9.50	NN:1.00	PPS:(-16)12	PPSi:(-18)a14
tctaacattgttagtttgtaataaaatgtattgtttctaagGGAGAAACC	ori:3_8	ATR	>NM_001184	3Â´ss	exon:M	st:C	intronlength:1202	ME:6.61	NN:ND	PPS:(-8)5	PPSi:(-11)g8
ccttacagttcactttttttttttcatttgcctccacaaagGGAGAAGGT	ori:3_8	CPA3	>NM_001870	3Â´ss	exon:M	st:C	intronlength:97	ME:5.96	NN:ND	PPS:(-29)13	PPSi:(-33)a17
attttttaaatgatattaatattcacatgtatatttctcagGGAGAAACC	ori:3_9	MLF1	>NM_001130156;>NM_001130157;>NM_001195432;>NM_001195433;>NM_001195434;>NM_022443	3Â´ss	exon:L	st:C	intronlength:2157	ME:7.93	NN:0.91	PPS:(-40)6	PPSi:(-10)a8
ggacgcctgcccgtggccacatgcaggctgtgcttccacagGGAGAACGT	ori:4_1	LETM1	>NM_012318	3Â´ss	exon:M	st:C	intronlength:924	ME:7.40	NN:0.89	PPS:(-9)5	PPSi:(-36)a7
cagcacgctttttgtcatggccacatgcttgtgatttccagGGAGAATTT	ori:4_1	WHSC1	>NM_001042424;>NM_133330;>NM_133331;>NM_133335	3Â´ss	exon:M	st:C	intronlength:1294	ME:6.79	NN:0.92	PPS:(-34)6	PPSi:(-34)g9
gtatcttggtaactatcccctttatttctaattgccgctagGGAGAAGAA	ori:4_2	CNGA1	>NM_001142564;>NM_000087	3Â´ss	exon:M	st:C	intronlength:1032	ME:6.67	NN:ND	PPS:(-26)8	PPSi:(-26)g14
tgctgctgctgttttactttgagctgcttttaaatgctcagGGAGAAGTG	ori:4_3	FRAS1	>NM_001166133;>NM_025074	3Â´ss	exon:M	st:C	intronlength:7615	ME:4.63	NN:ND	PPS:(-15)5	PPSi:(-30)a9
tctacttgtatccgccttcttaccatgttcttgtttcttagGGAGAAAAT	ori:4_3	SEC31A	>NM_001077206;>NM_001077207;>NM_001077208;>NM_001191049;>NM_001300744;>NM_001300745;>NM_001318119;>NM_016211;>NM_001318120	3Â´ss	exon:M	st:C	intronlength:4294	ME:10.18	NN:0.98	PPS:(-27)7	PPSi:(-14)a12
tttggtgtggttttgtgtatgtttatttttgttttacatagGGAGAACCT	ori:4_4	PDLIM5	>NM_001256428;>NM_006457	3Â´ss	exon:M	st:A3acas2	5cas4	5	intronlength:2222	ME:9.15	NN:0.98	PPS:(-16)5	PPSi:(-16)a10
aattttggctaaaactgttatctcacctttctattctacagGGAGAACAA	ori:4_5	COL25A1	>NM_198721;>NM_001256074;>NM_032518	3Â´ss	exon:M	st:C	intronlength:139	ME:9.92	NN:0.99	PPS:(-16)7	PPSi:(-21)a12
tttatgatttgatgtcacccaatctctgtctttttgctcagGGAGAACCT	ori:4_5	COL25A1	>NM_198721;>NM_001256074;>NM_032518	3Â´ss	exon:M	st:C	intronlength:1938	ME:9.57	NN:0.96	PPS:(-13)7	PPSi:(-19)a13
ttttaagactgtgtttttcatctttggttttctttggccagGGAGAACCT	ori:4_5	COL25A1	>NM_198721;>NM_001256074;>NM_032518	3Â´ss	exon:M	st:C	intronlength:444	ME:6.49	NN:0.87	PPS:(-14)8	PPSi:(-28)a12
tgtcaaatgattaatgatctcatatgcccatgtttttaaagGGAGAACCA	ori:4_5	COL25A1	>NM_198721;>NM_001256074;>NM_032518	3Â´ss	exon:M	st:C	intronlength:15027	ME:7.19	NN:ND	PPS:(-9)5	PPSi:(-11)a7
taatggcaaatgttgctaatatttcctgtgcttgataatagGGAGAAGAA	ori:4_5	RRH	>NM_006583	3Â´ss	exon:M	st:C	intronlength:541	ME:6.40	NN:0.78	PPS:(-20)6	PPSi:(-22)a8
cactaattttattactttggcttattataattattttttagGGAGAAGAT	ori:4_5	KIAA1109	>NM_015312	3Â´ss	exon:M	st:C	intronlength:1520	ME:9.52	NN:0.96	PPS:(-8)6	PPSi:(-11)a9
tgacaatcttaagctatattaactctcttttttatccctagGGAGAATCT	ori:4_6	ASIC5	>NM_017419	3Â´ss	exon:M	st:C	intronlength:4773	ME:12.00	NN:0.99	PPS:(-19)11	PPSi:(-19)g17
gcatcatatataagtcaatttatttctcaccccaactctagGGAGAAGAT	ori:4_6	WWC2	>NM_024949	3Â´ss	exon:L	st:C	intronlength:3194	ME:8.64	NN:0.71	PPS:(-19)6	PPSi:(-19)a11
ctgtgctgtgccaggtgtgatgctttgtttctcaccccaagGGAGAACGA	ori:5_1	ADCY2	>NM_020546	3Â´ss	exon:M	st:C	intronlength:1372	ME:7.30	NN:ND	PPS:(-14)6	PPSi:(-19)a11
caaccctgtcattttcatcttggtgcacgctgcggctgcagGGAGAAGTG	ori:5_1	PDZD2	>NM_178140	3Â´ss	exon:M	st:C	intronlength:2470	ME:2.61	NN:ND	PPS:(-30)5	PPSi:(-30)a10
cagatggaaagaactttagccctcctccatttccgagaaagGGAGAAGAA	ori:5_3	CCDC125	>NM_001297697	3Â´ss	exon:M	st:Acas1	intronlength:119	ME:-1.20	NN:ND	PPS:(-22)9	PPSi:(-22)a15
aaagtcagataatcaacaacttgaattttaatttccctcagGGAGAACAT	ori:5_3	NAIP	>NM_004536;>NM_022892;>NM_004536;>NM_022892	3Â´ss	exon:M	st:C	intronlength:1632	ME:9.15	NN:0.96	PPS:(-10)8	PPSi:(-11)a9
tatgtgaatatgtggttataggcatatgtttgtttttgcagGGAGAAAAC	ori:5_4	EPB41L4A	>NM_022140	3Â´ss	exon:M	st:C	intronlength:2514	ME:9.09	NN:0.98	PPS:(-9)5	PPSi:(-13)g9
gcctcttcctcttctgcctcaattgttttcttcacttccagGGAGAAGAA	ori:5_4	FAM170A	>NM_001163991;>NM_182761	3Â´ss	exon:L	st:C	intronlength:613	ME:10.37	NN:0.97	PPS:(-40)14	PPSi:(-40)g19
aagtaggcattaatttttatatataatttttttcttttaagGGAGAAGTC	ori:5_4	ALDH7A1	>NM_001182;>NM_001201377;>NM_001202404	3Â´ss	exon:M	st:C	intronlength:7134	ME:9.70	NN:0.99	PPS:(-15)12	PPSi:(-16)a13
ccattctggcctcatcttgatagtctgtgtgttcccactagGGAGAAGAT	ori:5_6	ARHGAP26	>NM_001135608;>NM_015071	3Â´ss	exon:M	st:C	intronlength:5394	ME:8.41	NN:0.60	PPS:(-10)5	PPSi:(-32)a9
ggttgaaaacccctgctctaaagggatggcctctcttatagGGAGAAGAT	ori:5_7	WWC1	>NM_001161661;>NM_001161662;>NM_015238	3Â´ss	exon:L	st:C	intronlength:986	ME:5.43	NN:0.75	PPS:(-12)8	PPSi:(-32)a10
atcaataatacagatgtgggacattattttttctttgcaagGGAGAACTA	ori:5_7	NSD1	>NM_172349;>NM_022455	3Â´ss	exon:M	st:C	intronlength:1384	ME:5.54	NN:0.69	PPS:(-15)10	PPSi:(-18)g13
tggcagccatgaccaataccaccatctcccctcctgcacagGGAGAACGA	ori:5_7	COL23A1	>NM_173465	3Â´ss	exon:M	st:C	intronlength:212	ME:8.66	NN:0.85	PPS:(-17)11	PPSi:(-20)g14
tgtgggtcacacgtctaatacttgacctgtgccccttgcagGGAGAATAC	ori:6_1	LY86	>NM_004271	3Â´ss	exon:L	st:C	intronlength:4866	ME:10.34	NN:0.89	PPS:(-10)6	PPSi:(-12)a8
tgttcttcctcactctccccaaccccttcctacttttgcagGGAGAAGAG	ori:6_2	VARS2	>NM_001167733;>NM_020442;>NM_001167734	3Â´ss	exon:M	st:C	intronlength:283	ME:11.34	NN:0.98	PPS:(-39)9	PPSi:(-39)a18
aggtgtggcagggagatggaattcactgtgtgtggctccagGGAGAAGAT	ori:6_4	MCM3	>NM_001270472;>NM_002388	3Â´ss	exon:M	st:C	intronlength:778	ME:7.88	NN:ND	PPS:(-6)4	PPSi:(-20)g6
tagtgcaaaaatatattaaagcatatgtatttattttttagGGAGAACCA	ori:6_4	COL21A1	>NM_001318751;>NM_030820;>NM_001318752	3Â´ss	exon:M	st:C	intronlength:123	ME:9.41	NN:0.98	PPS:(-8)6	PPSi:(-12)a10
aaaactgaattctctatttctttttgtcaaatcattaaaagGGAGAAGCA	ori:6_4	COL21A1	>NM_001318751;>NM_030820;>NM_001318752	3Â´ss	exon:M	st:C	intronlength:22536	ME:4.18	NN:ND	PPS:(-25)9	PPSi:(-32)a16
aatttacaatttataatgtttttaatgtttgatttttttagGGAGAAATT	ori:6_4	COL21A1	>NM_001318753;>NM_001318754;>NM_001318751;>NM_030820;>NM_001318752	3Â´ss	exon:M	st:C	intronlength:1996	ME:9.20	NN:0.99	PPS:(-9)7	PPSi:(-10)a8
cagtagatctgtgatctttctggaatttctgtgttacatagGGAGAACCA	ori:6_4	COL21A1	>NM_001318753;>NM_001318754;>NM_001318751;>NM_030820;>NM_001318752	3Â´ss	exon:M	st:C	intronlength:1627	ME:5.13	NN:0.74	PPS:(-27)7	PPSi:(-28)a8
tgacagaatgtttgctaacacagatatgcatttttgctcagGGAGAAGCA	ori:6_5	COL19A1	>NM_001858	3Â´ss	exon:M	st:C	intronlength:1127	ME:4.16	NN:0.58	PPS:(-11)5	PPSi:(-11)a9
gaatttaagcattacccttatagtaattattttatttacagGGAGAACCT	ori:6_5	COL19A1	>NM_001858	3Â´ss	exon:M	st:C	intronlength:903	ME:5.73	NN:0.97	PPS:(-27)5	PPSi:(-30)a8
gatatgaaaggtcagtacaatgaaactatttttatttttagGGAGAACCT	ori:6_5	COL9A1	>NM_078485;>NM_001851	3Â´ss	exon:M	st:C	intronlength:636	ME:7.65	NN:0.99	PPS:(-13)5	PPSi:(-13)a11
cttgcagcgtggtttttaaactctttttttctccttcccagGGAGAAGTT	ori:6_5	MDN1	>NM_014611	3Â´ss	exon:M	st:C	intronlength:1899	ME:11.47	NN:1.00	PPS:(-21)19	PPSi:(-22)a20
ttactgagctcacatgttgtccttatttttgtgtttgccagGGAGAAATG	ori:6_7	ARFGEF3	>NM_020340	3Â´ss	exon:M	st:C	intronlength:36328	ME:8.45	NN:0.92	PPS:(-22)5	PPSi:(-22)g11
tggttttctttatttcttacttcttatttttttctttttagGGAGAAAGA	ori:6_8	TMEM181	>NM_020823	3Â´ss	exon:M	st:C	intronlength:195	ME:12.22	NN:1.00	PPS:(-15)13	PPSi:(-22)a20
tgctgccttcacctgggtcctggcatgtgtcttaaccccagGGAGAAGGA	ori:6_8	AFDN	>NM_001040000;>NM_001291964	3Â´ss	exon:M	st:Acas1	intronlength:2832	ME:6.46	NN:0.50	PPS:(-36)5	PPSi:(-36)g9
ttaaaatctcaagctttcattctattatttctttctcttagGGAGAAAGA	ori:7_1	COL28A1	>NM_001037763	3Â´ss	exon:M	st:C	intronlength:1120	ME:10.59	NN:1.00	PPS:(-14)12	PPSi:(-17)a15
tattttcactttgctgctgtattaaactcttttcttactagGGAGAAGTA	ori:7_1	COL28A1	>NM_001037763	3Â´ss	exon:M	st:C	intronlength:1052	ME:9.24	NN:0.99	PPS:(-15)10	PPSi:(-15)a13
tactggagggtcagctaacacatcagtgtcattttctctagGGAGAAGCG	ori:7_1	COL28A1	>NM_001037763	3Â´ss	exon:M	st:C	intronlength:764	ME:8.16	NN:0.99	PPS:(-10)8	PPSi:(-13)g11
tgttggcatctaattttcctcttctttctcacatgattcagGGAGAAAAT	ori:7_2	HECW1	>NM_001287059;>NM_015052	3Â´ss	exon:M	st:C	intronlength:7518	ME:6.82	NN:0.58	PPS:(-28)17	PPSi:(-28)a19
acaaatcctgtttttgaaaatcatattttttctacacatagGGAGAAGAG	ori:7_3	CCT6A	>NM_001009186;>NM_001762	3Â´ss	exon:M	st:C	intronlength:628	ME:6.88	NN:0.89	PPS:(-16)8	PPSi:(-36)g10
ttgcattgttttatccgttctaagaagtgtctttcttttagGGAGAAGAA	ori:7_3	BCL7B	>NM_001197244;>NM_001301061;>NM_001707	3Â´ss	exon:M	st:C	intronlength:1305	ME:7.04	NN:0.95	PPS:(-12)10	PPSi:(-14)g12
cttgaggatctgtagagaatggaaacattcttgttctgcagGGAGAATTT	ori:7_5	KPNA7	>NM_001145715	3Â´ss	exon:M	st:C	intronlength:2863	ME:8.19	NN:0.95	PPS:(-14)5	PPSi:(-14)g10
taccattcagcaaatgccaacaaagcatttactttccaaagGGAGAAAGC	ori:7_6	ATXN7L1	>NM_152749	3Â´ss	exon:L	st:At	intronlength:27140	ME:3.46	NN:0.63	PPS:(-10)6	PPSi:(-14)a10
tcttttacttgtgtgaccttaccattcttgaaaataaaaagGGAGAAGAG	ori:7_7	CALD1	>NM_033138;>NM_033157;>NM_033139	3Â´ss	exon:M	st:Acas1	intronlength:1610	ME:0.33	NN:ND	PPS:(1)6	PPSi:(1)a10
ccattcatataaatattgttttcatttggttttcttatcagGGAGAAGAT	ori:7_7	LUZP6	>NM_001128619;>NM_145808	3Â´ss	exon:M	st:C	intronlength:25398	ME:9.25	NN:0.99	PPS:(-12)7	PPSi:(-12)a10
aatggccagtaggtaccccagagcccttctttactccacagGGAGAAAAA	ori:7_8	ARHGEF5	>NM_005435	3Â´ss	exon:M	st:C	intronlength:433	ME:9.75	NN:0.97	PPS:(-18)9	PPSi:(-18)g14
ggcggtggccagcccacatttgaggccattcttgtcctcagGGAGAACGT	ori:7_8	ASIC3	>NM_004769;>NM_020321;>NM_020322	3Â´ss	exon:M	st:C	intronlength:490	ME:6.37	NN:0.88	PPS:(-13)5	PPSi:(-13)g11
gactgtgtatataatatttagtttttattttgttcattcagGGAGAAACT	ori:8_3	HOOK3	>NM_032410	3Â´ss	exon:M	st:C	intronlength:3958	ME:10.04	NN:0.94	PPS:(-20)5	PPSi:(-20)a10
acggcatgggtttctgttctttttgtttttttccaccctagGGAGAACTA	ori:8_3	LYN	>NM_001111097;>NM_002350	3Â´ss	exon:L	st:C	intronlength:10358	ME:10.87	NN:0.99	PPS:(-16)9	PPSi:(-25)a18
ttctcctgaccttttcaacctctcttcctctttacttctagGGAGAAGCC	ori:8_3	C8orf34	>NM_052958	3Â´ss	exon:M	st:C	intronlength:54961	ME:10.91	NN:1.00	PPS:(-23)15	PPSi:(-23)a21
aataaagtaactaccatttcctctttatatttaaaatgtagGGAGAAATT	ori:8_4	CNGB3	>NM_019098	3Â´ss	exon:M	st:C	intronlength:7376	ME:6.07	NN:ND	PPS:(-25)10	PPSi:(-28)g13
caatttggaaaaacatttaaattttttttttccatctctagGGAGAAATT	ori:8_4	AZIN1	>NM_001301668;>NM_015878;>NM_148174	3Â´ss	exon:M	st:C	intronlength:402	ME:12.33	NN:0.99	PPS:(-20)12	PPSi:(-20)a18
atggcccgtctcctgttaactttgctctgtattccttccagGGAGAACCA	ori:8_5	COL22A1	>NM_152888	3Â´ss	exon:M	st:C	intronlength:1243	ME:10.18	NN:0.98	PPS:(-10)8	PPSi:(-37)a10
gtgaatggagaataatggggtatgttttattgcattttcagGGAGAAATT	ori:8_5	COL22A1	>NM_152888	3Â´ss	exon:M	st:C	intronlength:3869	ME:9.18	NN:0.98	PPS:(-7)5	PPSi:(-17)a7
agccttcctgttgacgccttgtgaatattttgttctcacagGGAGAAGCA	ori:8_5	COL22A1	>NM_152888	3Â´ss	exon:M	st:C	intronlength:535	ME:9.17	NN:0.98	PPS:(-39)7	PPSi:(-39)g10
gtttgggttctaatgttttctaattttatcttttattatagGGAGAAAAA	ori:8_5	COL22A1	>NM_152888	3Â´ss	exon:M	st:C	intronlength:491	ME:8.01	NN:0.99	PPS:(-26)6	PPSi:(-18)a11
tctccctgaagtccactctaccctatgcttctcaccaacagGGAGAACAA	ori:8_5	COL22A1	>NM_152888	3Â´ss	exon:M	st:C	intronlength:5232	ME:8.65	NN:0.65	PPS:(1)7	PPSi:(-26)g9
atcttctttgacctgataaccaatttgagtttctcttgcagGGAGAAGAA	ori:8_5	COL22A1	>NM_152888	3Â´ss	exon:M	st:C	intronlength:2404	ME:7.62	NN:0.99	PPS:(-40)8	PPSi:(-12)g10
ctgatgctgcagagccactgatattctgttctgttttccagGGAGAACCA	ori:8_5	COL22A1	>NM_152888	3Â´ss	exon:M	st:C	intronlength:1611	ME:10.82	NN:0.98	PPS:(-8)6	PPSi:(-13)g11
cagaaaggcatactttggagtgacaattgtttttcttaaagGGAGAAGCT	ori:9_1	DOCK8	>NM_203447;>NM_001190458;>NM_001193536	3Â´ss	exon:M	st:C	intronlength:2197	ME:6.42	NN:0.88	PPS:(-12)8	PPSi:(-15)g11
aaccaatccttgctttaccgaatgttcccttcttattctagGGAGAAAAG	ori:9_1	VLDLR	>NM_001018056;>NM_001322225;>NM_001322226;>NM_003383	3Â´ss	exon:M	st:C	intronlength:13181	ME:11.00	NN:0.97	PPS:(-17)10	PPSi:(-17)a15
gctgtgctatatggaaataaaaatgatttctttttctcaagGGAGAATGA	ori:9_1	CD274	>NM_001267706;>NM_014143	3Â´ss	exon:M	st:C	intronlength:1163	ME:6.55	NN:0.95	PPS:(-15)12	PPSi:(-16)a13
agacattatattcttctggcctagaggtctttgttccacagGGAGAAGTG	ori:9_1	LOC100506422	>NM_001004352	3Â´ss	exon:M	st:C	intronlength:15325	ME:6.41	NN:0.74	PPS:(-31)7	PPSi:(-14)g10
cagaaatgatgtagcttatgttttatgtgctaattttacagGGAGAAACC	ori:9_3	GOLM1	>NM_016548;>NM_177937	3Â´ss	exon:M	st:C	intronlength:1972	ME:8.54	NN:0.96	PPS:(-21)4	PPSi:(-23)a6
gtacagtgaatttttttctcacttcttgctgctttgaccagGGAGAAAGG	ori:9_4	COL15A1	>NM_001855	3Â´ss	exon:M	st:C	intronlength:107	ME:6.56	NN:ND	PPS:(-31)10	PPSi:(-31)g17
agatgggacaagtaaccaccttggtctctctctatctgcagGGAGAACTG	ori:9_4	COL27A1	>NM_032888	3Â´ss	exon:M	st:C	intronlength:2378	ME:11.70	NN:0.97	PPS:(-17)9	PPSi:(-17)a13
ccacttcctcgatttggcagtctctctgctcctctccacagGGAGAACAA	ori:9_4	ASTN2	>NM_014010	3Â´ss	exon:M	st:C	intronlength:72108	ME:13.37	NN:0.96	PPS:(-13)9	PPSi:(-21)g17
tccctgcatgtgccctcatcgtgacccctctccatccccagGGAGAAGTC	ori:9_5	ST6GALNAC6	>NM_001287001;>NM_001287003;>NM_001286999;>NM_001287000;>NM_013443;>NM_001287002	3Â´ss	exon:M	st:C	intronlength:3045	ME:11.38	NN:0.91	PPS:(-17)9	PPSi:(-17)a15
gtgggttctgtcccaccccagccctgttccccaccccgcagGGAGAAGAG	ori:9_5	ST6GALNAC4	>NM_175039;>NM_175040	3Â´ss	exon:L	st:C	intronlength:1369	ME:10.81	NN:0.59	PPS:(-15)6	PPSi:(-20)a11
tgtggtgtctgccagccactcactggccatcttggtcacagGGAGAACCA	ori:9_5	LCN2	>NM_005564	3Â´ss	exon:M	st:C	intronlength:157	ME:6.88	NN:0.67	PPS:(-12)4	PPSi:(-15)a7
ggtgcagagactgactgtgctgtttcccatctctcattcagGGAGAAGAA	ori:9_5	SPTAN1	>NM_001130438;>NM_001195532;>NM_003127	3Â´ss	exon:M	st:C	intronlength:1799	ME:9.38	NN:0.89	PPS:(-19)6	PPSi:(-19)g13
ctagagctccggacctcattctgccctccgccgtcctgcagGGAGAAGCC	ori:9_6	COL5A1	>NM_000093;>NM_001278074	3Â´ss	exon:M	st:C	intronlength:824	ME:10.59	NN:0.93	PPS:(-18)6	PPSi:(-23)g11
cgggggaccagcaactcatgcagagcgtctctgtgtttcagGGAGAACAA	ori:9_6	COL5A1	>NM_000093;>NM_001278074	3Â´ss	exon:M	st:C	intronlength:84	ME:8.38	NN:0.73	PPS:(-14)5	PPSi:(-16)g7
caattcaagtggccactcatcctattgtcaccacctttcagGGAGAACAA	ori:9_6	PAEP	>NM_001018048;>NM_001018049;>NM_002571	3Â´ss	exon:M	st:C	intronlength:386	ME:7.91	NN:0.93	PPS:(-8)6	PPSi:(-11)g9
taaagaaatactgattaaaagagattgttttctttcaacagGGAGAACCT	ori:10_1	LARP4B	>NM_015155	3Â´ss	exon:M	st:C	intronlength:1908	ME:8.86	NN:0.98	PPS:(-14)9	PPSi:(-17)a12
ctttttttttttctgcatgtgtgtgttttgtttctttttagGGAGAAGTT	ori:10_2	NSUN6	>NM_182543	3Â´ss	exon:M	st:C	intronlength:10114	ME:12.74	NN:1.00	PPS:(1)14	PPSi:(1)g16
taatataaacagaagtttttttctctttggtcttttcatagGGAGAAGAG	ori:10_4	DNA2	>NM_001080449	3Â´ss	exon:M	st:C	intronlength:5675	ME:9.24	NN:0.99	PPS:(-26)13	PPSi:(-27)g14
agtctggtcctctcctcatgctttctcatttcttcctccagGGAGAACGG	ori:10_4	COL13A1	>NM_001130103;>NM_001320951;>NM_080798;>NM_080800;>NM_080801;>NM_080802;>NM_080805	3Â´ss	exon:M	st:C	intronlength:11466	ME:11.63	NN:1.00	PPS:(-13)11	PPSi:(-21)g19
tgcccagcatgccctcatcccaactctctcctcttccccagGGAGAAGCA	ori:10_4	COL13A1	>NM_001130103;>NM_001320951;>NM_080798;>NM_080800;>NM_080801;>NM_080802;>NM_080805	3Â´ss	exon:M	st:C	intronlength:1007	ME:10.20	NN:0.99	PPS:(-18)16	PPSi:(-19)a17
gagtttctaaatgtataatatttatattttcatgggtctagGGAGAAGAG	ori:10_6	FRA10AC1	>NM_145246	3Â´ss	exon:M	st:C	intronlength:552	ME:6.99	NN:ND	PPS:(-38)5	PPSi:(-17)a7
ggcccgtacttccttcacgcagcccgagcttccctcggcagGGAGAAGCT	ori:10_7	HPS1	>NM_000195;>NM_001311345;>NM_001322476;>NM_001322477;>NM_001322478;>NM_001322479;>NM_001322480;>NM_001322481;>NM_001322482;>NM_001322483;>NM_001322484;>NM_001322485;>NM_001322487;>NM_001322489	3Â´ss	exon:M	st:C	intronlength:84	ME:5.65	NN:ND	PPS:(-33)8	PPSi:(-35)g10
aacttttggtctgtatggatgactaagtttttgtttactagGGAGAAGTG	ori:10_7	CWF19L1	>NM_001303404;>NM_001303405;>NM_001303406;>NM_001303407;>NM_018294	3Â´ss	exon:M	st:C	intronlength:2722	ME:5.59	NN:0.91	PPS:(-39)5	PPSi:(-14)g9
ggggagactttgaggtaaggcattctctgttttgtgcatagGGAGAAGGA	ori:10_7	DPCD	>NM_015448	3Â´ss	exon:M	st:C	intronlength:6257	ME:9.26	NN:0.97	PPS:(-19)6	PPSi:(-19)g11
tgaccactctgtctttaatttcctacttcattcttctgtagGGAGAAAAA	ori:10_7	NOLC1	>NM_001284388;>NM_001284389;>NM_004741	3Â´ss	exon:M	st:C	intronlength:170	ME:8.72	NN:0.98	PPS:(-11)7	PPSi:(-16)g12
ttgttgccacatgccaactgaaagtttattcctgtcaacagGGAGAAGAT	ori:10_8	PLEKHS1	>NM_001193434;>NM_001193435;>NM_024889;>NM_182601	3Â´ss	exon:M	st:C	intronlength:1335	ME:6.32	NN:0.78	PPS:(-13)5	PPSi:(-17)g9
ccccgtgtgccagcgcgtctcgcgcctctcgcccgctgtagGGAGAACCA	ori:11_1	BRSK2	>NM_001256627;>NM_001256629;>NM_003957;>NM_001282218;>NM_001256630	3Â´ss	exon:M	st:C	intronlength:112	ME:7.65	NN:0.95	PPS:(-17)6	PPSi:(-17)g10
ttaaaaatacttttaaactttttaccctactcttttttaagGGAGAAACA	ori:11_2	ZDHHC13	>NM_001001483;>NM_019028	3Â´ss	exon:M	st:C	intronlength:238	ME:9.74	NN:0.91	PPS:(-12)9	PPSi:(-17)g14
tggtcgcgattaaatactgaaaatgtgttttttcttaatagGGAGAAGTA	ori:11_3	HTATIP2	>NM_006410;>NM_001098521;>NM_001098520;>NM_001098522	3Â´ss	exon:M	st:C	intronlength:5460	ME:9.74	NN:0.99	PPS:(-14)9	PPSi:(-16)g11
ccatggctcgtgggcgctattcatggtgtttctgcccccagGGAGAAGGC	ori:11_5	UBXN1	>NM_001286077;>NM_001286078;>NM_015853	3Â´ss	exon:M	st:C	intronlength:121	ME:11.19	NN:0.90	PPS:(-13)5	PPSi:(-13)a11
atagtgatatttgttaactttgtgattgcaaaatcatttagGGAGAAGGC	ori:11_5	HRASLS5	>NM_001146728;>NM_001146729;>NM_054108	3Â´ss	exon:M	st:C	intronlength:1266	ME:4.27	NN:ND	PPS:(-24)4	PPSi:(-32)a6
tctgccgctgacccctcctcttcccctgccggcttctccagGGAGAAGAA	ori:11_5	PLCB3	>NM_000932;>NM_001184883;>NM_001316314	3Â´ss	exon:M	st:C	intronlength:112	ME:9.00	NN:0.53	PPS:(-30)16	PPSi:(-30)g19
ctctggttgggccgctagcacctgtcttccttcctccacagGGAGAAGCT	ori:11_5	FRMD8	>NM_001300832;>NM_001300833;>NM_031904	3Â´ss	exon:M	st:C	intronlength:2373	ME:13.50	NN:0.99	PPS:(-17)13	PPSi:(-21)a17
atgcatataaatctcttatataatcattgacttcaatttagGGAGAAAAG	ori:11_7	EMSY	>NM_001300942;>NM_001300943;>NM_001300944;>NM_020193	3Â´ss	exon:M	st:C	intronlength:3170	ME:5.27	NN:ND	PPS:(-30)6	PPSi:(-30)g8
caggtggttgctttgtttttctacccctccttctggcctagGGAGAACCT	ori:11_8	ZW10	>NM_004724	3Â´ss	exon:M	st:C	intronlength:2311	ME:8.42	NN:0.83	PPS:(-18)11	PPSi:(-26)a19
ttgctgagaagttctattttctcttcccactctgtttccagGGAGAATCA	ori:12_2	GUCY2C	>NM_004963	3Â´ss	exon:L	st:C	intronlength:1575	ME:10.91	NN:0.94	PPS:(-25)12	PPSi:(-30)g17
caccttcttaccccagctcttcctcccttccccaccctcagGGAGAAGTT	ori:12_4	COL2A1	>NM_001844;>NM_033150	3Â´ss	exon:M	st:C	intronlength:379	ME:10.81	NN:0.93	PPS:(-25)17	PPSi:(-25)g23
tatgacttgaacctaggtctcctcccccaatccctgtgcagGGAGAACAT	ori:12_4	ASIC1	>NM_001095;>NM_020039;>NM_001256830	3Â´ss	exon:M	st:C	intronlength:442	ME:9.46	NN:0.78	PPS:(-24)11	PPSi:(-25)g12
aataagctaaatgataagtaatagtagtatattttcaatagGGAGAATTT	ori:12_6	OTOGL	>NM_173591	3Â´ss	exon:M	st:C	intronlength:7673	ME:2.28	NN:ND	PPS:(-10)5	PPSi:(-12)g7
ttgagcaagactaaaacatatgttcttaaaatttatttcagGGAGAAGAA	ori:12_7	C12orf74	>NM_001037671	3Â´ss	exon:L	st:At	intronlength:511	ME:7.27	NN:0.74	PPS:(-19)5	PPSi:(-10)a8
aacatgtctgtaatttgagctgtgattttggctctttccagGGAGAAATG	ori:12_7	CRADD	>NM_001320101;>NM_003805;>NM_001320100;>NM_001320099	3Â´ss	exon:M	st:C	intronlength:1296	ME:8.88	NN:0.99	PPS:(-10)8	PPSi:(-11)g9
agctagagaacaactcaatgcacatcagtctttctttatagGGAGAAGTT	ori:12_8	HECTD4	>NM_001109662	3Â´ss	exon:M	st:C	intronlength:385	ME:8.75	NN:1.00	PPS:(-13)9	PPSi:(-13)a11
tgaagagtccccggtaacaggctcttcctcatcctcctcagGGAGAAGAA	ori:12_9	BCL7A	>NM_001024808;>NM_020993	3Â´ss	exon:M	st:C	intronlength:8516	ME:9.71	NN:0.98	PPS:(-20)9	PPSi:(-20)a18
cctgctggccatgagctgagaaatgtcttactctcttgcagGGAGAATGC	ori:12_9	TCTN2	>NM_001143850;>NM_024809	3Â´ss	exon:M	st:C	intronlength:2505	ME:11.16	NN:0.99	PPS:(-11)7	PPSi:(-16)a12
gctcgggtgaagccatcctatctcccctctctggcctgtagGGAGAAGAC	ori:12_9	NCOR2	>NM_001077261;>NM_001206654;>NM_006312	3Â´ss	exon:M	st:C	intronlength:1730	ME:9.03	NN:0.96	PPS:(-21)12	PPSi:(-26)g17
cagctttcttcttttacctgaacttgcttctttggctacagGGAGAACTT	ori:12_9	ZNF891	>NM_001277291	3Â´ss	exon:L	st:C	intronlength:8202	ME:8.04	NN:0.97	PPS:(-38)12	PPSi:(-38)g16
atagtaagaatatgcaaggaaagttattttttcttttgtagGGAGAAAAG	ori:13_2	COL4A1	>NM_001845;>NM_001303110	3Â´ss	exon:M	st:C	intronlength:1745	ME:9.33	NN:1.00	PPS:(-15)11	PPSi:(-18)a14
aggctattctcacatcctgtttttctcttttctttctctagGGAGAAGCC	ori:13_2	COL4A2	>NM_001846	3Â´ss	exon:M	st:C	intronlength:915	ME:12.99	NN:1.00	PPS:(-22)20	PPSi:(-27)a25
tcccatttaacgaatgatcttgtcatttctttttctcatagGGAGAAGAA	ori:14_2	FAM179B	>NM_001308120;>NM_015091	3Â´ss	exon:M	st:C	intronlength:11309	ME:9.25	NN:1.00	PPS:(-16)12	PPSi:(-19)g15
ttttgttttcctgtggctttttaaattttccttatttatagGGAGAATGC	ori:14_2	FANCM	>NM_001308133;>NM_020937	3Â´ss	exon:M	st:C	intronlength:1860	ME:7.88	NN:0.99	PPS:(-16)8	PPSi:(1)a12
gagctgtgcttctcactctgtgagcaattctttcctcccagGGAGAAGCA	ori:14_3	CCDC175	>NM_001164399	3Â´ss	exon:M	st:C	intronlength:2969	ME:6.45	NN:0.97	PPS:(-14)12	PPSi:(-15)a13
tttttttttttaaccatatggtgttgtcctctatttcttagGGAGAACAC	ori:14_3	SIX1	>NM_005982	3Â´ss	exon:L	st:C	intronlength:2052	ME:9.86	NN:0.82	PPS:(1)11	PPSi:(-15)g13
ctcagacttctcaaacctatgcaaacactctttctacacagGGAGAAATC	ori:14_3	SYNE2	>NM_015180;>NM_182914	3Â´ss	exon:M	st:C	intronlength:4468	ME:8.03	NN:0.90	PPS:(-14)8	PPSi:(-16)g10
acttccctctcaacctatagttgtgacttgttatattacagGGAGAAAAT	ori:14_3	PPP1R36	>NM_172365	3Â´ss	exon:M	st:C	intronlength:12247	ME:8.27	NN:0.82	PPS:(-40)10	PPSi:(1)a11
ggccatgggctgacaggcctgggtttggctgttccctccagGGAGAAGCA	ori:14_3	ACTN1	>NM_001102;>NM_001130004;>NM_001130005	3Â´ss	exon:M	st:C	intronlength:1217	ME:7.11	NN:0.95	PPS:(-10)8	PPSi:(-13)a11
accatcagtaaccgtatttgcctatttccttgattgtacagGGAGAAGAT	ori:14_5	MOK	>NM_001272011;>NM_014226	3Â´ss	exon:M	st:C	intronlength:11550	ME:7.40	NN:0.88	PPS:(-17)7	PPSi:(-21)a11
aattaatactgagaagtcctctgacttttctcagaacccagGGAGAAAAC	ori:15_1	SRP14	>NM_001309434	3Â´ss	exon:M	st:Acas1	intronlength:933	ME:-0.70	NN:ND	PPS:(-17)8	PPSi:(-18)a9
tttgttgtagtatccaaatatatatgttttttttctaacagGGAGAAAAA	ori:15_2	UBR1	>NM_174916	3Â´ss	exon:M	st:C	intronlength:2758	ME:10.27	NN:0.97	PPS:(-15)10	PPSi:(-17)a12
gcagtgagacctgtgcttatgttctgtattttctgtcacagGGAGAAGAA	ori:15_2	TP53BP1	>NM_001141979;>NM_001141980;>NM_005657	3Â´ss	exon:M	st:C	intronlength:4025	ME:9.79	NN:0.97	PPS:(-13)6	PPSi:(-13)g9
tggttgagaatgaggactaatatatttaaatatttttgcagGGAGAAAGA	ori:15_2	HYPK	>NM_001199885;>NM_016400	3Â´ss	exon:M	st:C	intronlength:330	ME:7.40	NN:0.88	PPS:(-9)5	PPSi:(-11)g7
aactgagggtttttgtttgtttgactttttttaattcacagGGAGAATGA	ori:15_3	MYEF2	>NM_001301210;>NM_016132	3Â´ss	exon:M	st:C	intronlength:9237	ME:9.53	NN:0.94	PPS:(-17)8	PPSi:(-32)g9
atgagaaataagtgacttgtttgctaccattgtttttgaagGGAGAAATT	ori:15_3	DYX1C1	>NM_001033560;>NM_001033559;>NM_130810	3Â´ss	exon:M	st:C	intronlength:16562	ME:6.12	NN:0.57	PPS:(-9)5	PPSi:(-12)a8
gcacacatctaagtgcacactgacccagtgtttcattgtagGGAGAAATA	ori:15_3	CGNL1	>NM_001252335;>NM_032866	3Â´ss	exon:M	st:C	intronlength:1406	ME:6.60	NN:0.79	PPS:(-11)4	PPSi:(-11)g7
tctgtctctccccctctcccctgccctcctggctctctcagGGAGAACAT	ori:15_4	TLN2	>NM_015059	3Â´ss	exon:M	st:C	intronlength:925	ME:9.96	NN:0.90	PPS:(-37)18	PPSi:(-37)a26
gaagaaaataatccttcacatgtatcttaaattatttatagGGAGAAATG	ori:15_4	UACA	>NM_001008224;>NM_018003	3Â´ss	exon:M	st:C	intronlength:3653	ME:5.73	NN:0.72	PPS:(-30)6	PPSi:(-30)a8
cctcggatccttccatcagcccctctcccccacccctccagGGAGAAGCT	ori:15_5	CYP11A1	>NM_001099773;>NM_000781	3Â´ss	exon:M	st:C	intronlength:17660	ME:9.54	NN:0.97	PPS:(-22)12	PPSi:(-22)g20
gtggtctgtcttttaaccactgaggttttgttcttttacagGGAGAAAGA	ori:15_5	UBL7	>NM_001286739;>NM_001286740;>NM_001286741;>NM_001286742;>NM_032907;>NM_201265	3Â´ss	exon:M	st:C	intronlength:122	ME:9.55	NN:0.99	PPS:(-11)7	PPSi:(-16)g12
ggtggggatgggtcttacgcacccagaccgtgttcctccagGGAGAATGT	ori:15_5	NEIL1	>NM_024608;>NM_001256552	3Â´ss	exon:M	st:C	intronlength:2771	ME:7.35	NN:0.64	PPS:(-9)7	PPSi:(-11)g9
ggcagaatgtatatatattaaccagagatgcttgcatgtagGGAGAATGC	ori:15_6	AKAP13	>NM_006738;>NM_007200	3Â´ss	exon:M	st:C	intronlength:31175	ME:0.62	NN:ND	PPS:(-11)3	PPSi:(-13)g5
gtggctcggcacagcctgcagcccggtgctggcctccgcagGGAGAAGAC	ori:16_1	HAGH	>NM_001040427;>NM_001286249;>NM_005326	3Â´ss	exon:L	st:At	intronlength:371	ME:9.11	NN:0.59	PPS:(-9)5	PPSi:(-9)g7
atatgaataatctcctcttccctcccttcctttctttttagGGAGAAGAC	ori:16_2	CLEC16A	>NM_001243403;>NM_015226	3Â´ss	exon:M	st:C	intronlength:3219	ME:13.20	NN:1.00	PPS:(-31)29	PPSi:(-32)a30
gcctgatgtcacacttcatgctcaccacccctacccaacagGGAGAAGAT	ori:16_3	SBK1	>NM_001024401	3Â´ss	exon:M	st:C	intronlength:24084	ME:7.29	NN:0.91	PPS:(-14)5	PPSi:(-14)g9
cccctcaggcctctctgacccagccccccaccctcccacagGGAGAAGCG	ori:16_4	BCL7C	>NM_001286526;>NM_004765	3Â´ss	exon:M	st:C	intronlength:562	ME:8.86	NN:0.94	PPS:(-32)7	PPSi:(-18)g14
agtcagtgccagggtctggttgaagcttttctctggtgcagGGAGAAGGG	ori:16_6	HSF4	>NM_001040667	3Â´ss	exon:M	st:A3a	intronlength:120	ME:7.20	NN:0.78	PPS:(-16)9	PPSi:(-17)g10
gagagtaaacgggcctgtcctacagagttcatgtcccacagGGAGAAGCT	ori:16_6	ACD	>NM_001082486;>NM_001082487;>NM_022914	3Â´ss	exon:M	st:C	intronlength:111	ME:4.96	NN:0.78	PPS:(-24)4	PPSi:(-28)g8
caccatctgagccccgcttctgtcacctcctgtgcttgcagGGAGAAGTG	ori:16_7	KIAA0513	>NM_001286566;>NM_014732;>NM_001286565	3Â´ss	exon:M	st:C	intronlength:4050	ME:9.31	NN:0.95	PPS:(-16)6	PPSi:(-30)a10
taggcagtgctcacttgttcctgtgcttgattatttcacagGGAGAAGTC	ori:16_7	ZCCHC14	>NM_015144	3Â´ss	exon:M	st:C	intronlength:734	ME:7.64	NN:0.98	PPS:(-24)5	PPSi:(-28)a9
aatggcaggatatcacctcacctgcttctcttgctccccagGGAGAAGGC	ori:17_1	PRPF8	>NM_006445	3Â´ss	exon:M	st:C	intronlength:165	ME:10.94	NN:0.98	PPS:(-17)8	PPSi:(-17)g15
tcctgtgagtgctcagatttcggccatttgtttccattcagGGAGAAACC	ori:17_1	ANKFY1	>NM_001257999;>NM_016376	3Â´ss	exon:M	st:C	intronlength:4335	ME:8.36	NN:0.97	PPS:(-11)5	PPSi:(-15)g9
gttgcacgtgttggctgactggctgcctttccccctgccagGGAGAAGCG	ori:17_2	TEKT1	>NM_053285	3Â´ss	exon:M	st:C	intronlength:3230	ME:8.59	NN:0.96	PPS:(-16)11	PPSi:(-19)a14
caaggggcagttcacaaagacatatctctgcttttccctagGGAGAACCT	ori:17_5	PIP4K2B	>NM_003559	3Â´ss	exon:M	st:C	intronlength:2483	ME:10.39	NN:1.00	PPS:(-11)9	PPSi:(-17)a15
atggttctgtcccactctgaccctcccctatgtctgtacagGGAGAAAAG	ori:17_5	TUBG1	>NM_001070	3Â´ss	exon:M	st:C	intronlength:1484	ME:9.14	NN:0.95	PPS:(-21)9	PPSi:(-21)g11
ttggctttgcaccttaccttgattatgtgttcctgttacagGGAGAACAG	ori:17_6	GPATCH8	>NM_001002909;>NM_001304939;>NM_001304940;>NM_001304941;>NM_001304942	3Â´ss	exon:M	st:C	intronlength:27926	ME:9.57	NN:0.86	PPS:(-12)5	PPSi:(-30)a9
aagcttagatctttcaatggaaagttctgtctatccaatagGGAGAAACT	ori:17_7	SRSF1	>NM_006924	3Â´ss	exon:L	st:At	intronlength:200	ME:5.29	NN:0.66	PPS:(-32)6	PPSi:(-17)a8
gaagcctttttcattgcattgttctgcatttatttctacagGGAGAAAAC	ori:17_8	VMP1	>NM_030938	3Â´ss	exon:L	st:C	intronlength:1370	ME:9.40	NN:0.98	PPS:(-37)8	PPSi:(-37)g11
ttaaaataggaagtaaatttttgaatttttttcttttctagGGAGAAGGT	ori:17_9	HN1	>NM_001288610;>NM_001288609;>NM_001002033;>NM_001288611;>NM_016185	3Â´ss	exon:M	st:Acas15	intronlength:871	ME:11.46	NN:1.00	PPS:(-16)14	PPSi:(-17)a15
gggcaggtcttatctctgttctgggcctcgtcctcctgcagGGAGAAGGT	ori:17_9	EVPL	>NM_001320747;>NM_001988	3Â´ss	exon:M	st:C	intronlength:339	ME:9.03	NN:0.98	PPS:(-11)7	PPSi:(-16)g12
cgtgcccttcaatcctgaccccagtgctttcctctgtttagGGAGAAAGA	ori:17_9	PRCD	>NM_001077620	3Â´ss	exon:M	st:C	intronlength:1979	ME:8.00	NN:0.96	PPS:(-15)9	PPSi:(-15)g13
cccagctcagggctccccacacccatctgtgtgtctcctagGGAGAACTG	ori:17_9	DNAH17	>NM_173628	3Â´ss	exon:M	st:C	intronlength:325	ME:10.36	NN:0.97	PPS:(-29)6	PPSi:(-29)a8
atgaaaaatttccaaacgtatttctctatctcaatcaaaagGGAGAATTA	ori:18_2	ELAC1	>NM_018696	3Â´ss	exon:M	st:C	intronlength:9534	ME:5.35	NN:ND	PPS:(-21)7	PPSi:(-21)a12
taaccttattaaaatgttggcaatatgttcatttggtttagGGAGAAAAT	ori:18_2	ZCCHC2	>NM_017742	3Â´ss	exon:M	st:C	intronlength:366	ME:6.99	NN:0.89	PPS:(-38)4	PPSi:(-38)a7
cggacgccccgctcatggccctcgttctcttcctccgacagGGAGAACAG	ori:18_2	CTDP1	>NM_001318511;>NM_004715;>NM_048368;>NM_001202504	3Â´ss	exon:M	st:C	intronlength:133	ME:9.77	NN:0.98	PPS:(-17)12	PPSi:(-23)a18
cattcctgccctgacatccccctttccattccccacaacagGGAGAACGT	ori:19_2	COL5A3	>NM_015719	3Â´ss	exon:M	st:C	intronlength:121	ME:7.36	NN:0.87	PPS:(-25)11	PPSi:(-25)a18
tcctcaccccttcttttacctcagtgtctcctttattgcagGGAGAACAC	ori:19_4	ZNF333	>NM_001300912;>NM_032433	3Â´ss	exon:M	st:C	intronlength:3300	ME:7.93	NN:0.93	PPS:(-35)11	PPSi:(1)a17
ccctgctgccaaccctggtgaccttcgctgtcctgtcgcagGGAGAAGGC	ori:19_4	ILVBL	>NM_006844	3Â´ss	exon:M	st:C	intronlength:86	ME:8.89	NN:0.94	PPS:(-20)5	PPSi:(-20)g8
ggctagactgggaggccaattctggactcttgggcctccagGGAGAAGAT	ori:19_5	NPHS1	>NM_004646	3Â´ss	exon:M	st:C	intronlength:921	ME:5.50	NN:ND	PPS:(-15)5	PPSi:(-16)a6
gccctggagtctgggaatgacacgcttctcttgcctctcagGGAGAACCT	ori:19_5	SIPA1L3	>NM_015073	3Â´ss	exon:M	st:C	intronlength:2107	ME:9.91	NN:0.98	PPS:(-17)8	PPSi:(-17)g15
cctagggtaaaattacattctctccccttgtcaccctctagGGAGAAAAC	ori:19_7	SAE1	>NM_001145713;>NM_001145714;>NM_005500	3Â´ss	exon:M	st:C	intronlength:2073	ME:10.10	NN:0.96	PPS:(-24)12	PPSi:(-24)a15
cctagccatgccgccatcaactccccgctgcctcatgacagGGAGAAGAT	ori:19_8	TSKS	>NM_021733	3Â´ss	exon:L	st:C	intronlength:126	ME:7.80	NN:0.74	PPS:(-21)6	PPSi:(-21)g9
tgtcaggggagccttgaagcccaggagtaccgtctatatagGGAGAAAAA	ori:19_9	LILRB2	>NM_001278404	3Â´ss	exon:M	st:A3a	intronlength:502	ME:2.07	NN:ND	PPS:(-30)4	PPSi:(-12)g6
tctgcctggctgcctccatcacagccctcctgccctgccagGGAGAAAGC	ori:19_9	TNNT1	>NM_001126132;>NM_001126133;>NM_001291774	3Â´ss	exon:M	st:A3a	intronlength:2946	ME:6.47	NN:0.79	PPS:(-17)7	PPSi:(-17)g12
cctctgctacctctttccacctttcccaccccctgccttagGGAGAACCA	ori:19_9	BRSK1	>NM_032430	3Â´ss	exon:M	st:C	intronlength:443	ME:8.13	NN:0.92	PPS:(-32)9	PPSi:(-32)g18
ggatgaattggtataatgatgtattcatcatttgcttttagGGAGAAGAC	ori:20_1	PLCB1	>NM_015192;>NM_182734	3Â´ss	exon:M	st:C	intronlength:795	ME:7.61	NN:0.97	PPS:(-7)5	PPSi:(-11)a9
cccatgggctgctctgtgacctgtggttttcctctgtttagGGAGAAGTG	ori:20_2	DEFB124	>NM_001037500	3Â´ss	exon:L	st:C	intronlength:7292	ME:9.90	NN:0.97	PPS:(-15)9	PPSi:(-15)g13
gtttatttttggttcagtcttgcctcctttgatctctctagGGAGAAGGC	ori:20_2	CDK5RAP1	>NM_001278167;>NM_001278168;>NM_001278169;>NM_016082;>NM_016408	3Â´ss	exon:M	st:C	intronlength:1789	ME:9.96	NN:0.99	PPS:(-19)8	PPSi:(-24)a13
taatattatacctgttttgctgtttgtcttttgcttgccagGGAGAAGTT	ori:20_3	RBL1	>NM_001323281;>NM_001323282;>NM_002895;>NM_183404	3Â´ss	exon:M	st:C	intronlength:6650	ME:8.38	NN:0.97	PPS:(-15)6	PPSi:(-19)a10
ttggctggaggagatggcctgagagccagtgtggtccacagGGAGAAGAC	ori:20_3	LPIN3	>NM_001301860	3Â´ss	exon:M	st:C	intronlength:1032	ME:2.59	NN:ND	PPS:(-24)3	PPSi:(-7)a5
atctttggtggattcgggtggccgaagtatatgccctccagGGAGAAAAG	ori:20_4	GNAS	>NM_001309883	3Â´ss	exon:M	st:C	intronlength:220	ME:2.73	NN:ND	PPS:(-8)6	PPSi:(-10)g8
ccctgattttcagggttacatgtgggtgtctttcctcacagGGAGAAGCT	ori:20_4	COL9A3	>NM_001853	3Â´ss	exon:M	st:C	intronlength:882	ME:9.38	NN:0.97	PPS:(-13)9	PPSi:(-15)a11
ccctggtggtcactgtctcctctctgctgtgacggccgcagGGAGAAGAG	ori:21_2	TRPM2	>NM_001320350;>NM_001320351;>NM_003307	3Â´ss	exon:M	st:C	intronlength:1309	ME:7.41	NN:ND	PPS:(-26)10	PPSi:(-29)a13
cgtgtggccaatgccctgcgtcctccatgtgaccctttcagGGAGAAGTT	ori:21_2	COL18A1	>NM_130445;>NM_030582;>NM_130444	3Â´ss	exon:M	st:C	intronlength:753	ME:9.26	NN:0.86	PPS:(-9)7	PPSi:(-23)a8
gaaacggggctgccccaaccttgacctgttttgtgttccagGGAGAACGA	ori:21_2	COL6A1	>NM_001848	3Â´ss	exon:M	st:C	intronlength:1429	ME:11.43	NN:0.96	PPS:(-29)4	PPSi:(-17)a8
taacaagccttcctcttcctcttcttccgctgggtgtgtagGGAGAAAAA	ori:21_2	COL6A1	>NM_001848	3Â´ss	exon:M	st:C	intronlength:99	ME:5.24	NN:0.64	PPS:(-34)21	PPSi:(-34)g24
ccaggccgattcgcacggtgacggctactctgctcccccagGGAGAAGAC	ori:21_2	COL6A1	>NM_001848	3Â´ss	exon:M	st:C	intronlength:358	ME:8.15	NN:0.84	PPS:(-9)7	PPSi:(-14)g12
gatctgaggctgagtcaccctggcttctgtttgcttcacagGGAGAAAAA	ori:21_2	COL6A2	>NM_058174;>NM_058175;>NM_001849	3Â´ss	exon:M	st:C	intronlength:337	ME:9.50	NN:0.99	PPS:(-18)5	PPSi:(-18)g9
ctccagcgtcctctcctcacgctttccttggctttgagcagGGAGAAGAG	ori:21_2	PRMT2	>NM_001242865;>NM_001242866;>NM_001242864;>NM_001286676;>NM_001286677;>NM_001286678;>NM_001535;>NM_206962	3Â´ss	exon:M	st:C	intronlength:6544	ME:5.35	NN:ND	PPS:(-33)10	PPSi:(-35)a12
gtggagactctgacctgtgccccaaacctctgttcccacagGGAGAAGGC	ori:22_1	CABIN1	>NM_001201429;>NM_012295;>NM_001199281	3Â´ss	exon:M	st:C	intronlength:1931	ME:8.98	NN:0.97	PPS:(-15)5	PPSi:(-15)g11
tcacaccgcagccaccgccaccgccaccaccaccgccacagGGAGAACGC	ori:22_2	OSBP2	>NM_001282738;>NM_001282739;>NM_030758;>NM_001282740;>NM_001282741;>NM_001282742	3Â´ss	exon:M	st:C	intronlength:11835	ME:3.25	NN:0.51	PPS:(1)2	PPSi:(-30)g5
tggccaagaatcacttcttaatgcactgtcccccgattaagGGAGAAGCA	ori:22_3	GGA1	>NM_001001560;>NM_001172687;>NM_013365;>NM_001172688	3Â´ss	exon:M	st:C	intronlength:732	ME:5.96	NN:ND	PPS:(-28)6	PPSi:(-31)g9
gctggtctccacaccctcaaccgttctcaacccccctgcagGGAGAAGGC	ori:22_3	SEPT3	>NM_145733	3Â´ss	exon:L	st:At	intronlength:2187	ME:9.25	NN:0.97	PPS:(-11)7	PPSi:(-11)g9
cttcatatcagcttctgacctgtaattgtctccggtcccagGGAGAAGAT	ori:X_1	WWC3	>NM_015691	3Â´ss	exon:L	st:C	intronlength:1894	ME:6.81	NN:0.64	PPS:(-30)5	PPSi:(-16)a8
cttagcccatctgcagcaatcacccctatttcctcgcacagGGAGAAGAG	ori:X_3	CACNA1F	>NM_001256789;>NM_001256790;>NM_005183	3Â´ss	exon:M	st:C	intronlength:1441	ME:8.37	NN:0.91	PPS:(-13)7	PPSi:(-19)a13
tccatagttctcactggtttcccccacccctctggcaaaagGGAGAAGGA	ori:X_3	SMC1A	>NM_001281463;>NM_006306	3Â´ss	exon:M	st:C	intronlength:646	ME:1.97	NN:ND	PPS:(-24)8	PPSi:(-24)g16
tttcttgttcctccatgctctttatttttaactccttctagGGAGAACGT	ori:X_5	COL4A5	>NM_000495;>NM_033380	3Â´ss	exon:M	st:C	intronlength:2591	ME:9.46	NN:0.99	PPS:(-10)8	PPSi:(1)a14
