# Supplementary material for: Splicing Enhancers at Intron–Exon Borders Participate in Acceptor Splice Sites Recognition
Source: Int J Mol Sci. 2020 Sep 8;21(18):6553. doi: 10.3390/ijms21186553 (PMC7554774; doi:10.3390/ijms21186553)
Supplement: Supplementary file 1 [file ijms-21-06553-s001.zip › Supplementary_table2.xlsx]

## Sheet: Legend
Table S2: Correlation between the MaxEnt and U2AF35 scores in all possible variants of model exons.
Column legend:
A	hexanucleotides corresponding to all possible variants in the exonic part of model exons
B	U2AF35 score [1]
C	MaxEnt score of 3´ss [2]
References
1.	Doktor, T.K.; Schroeder, L.D.; Vested, A.; Palmfeldt, J.; Andersen, H.S.; Gregersen, N.; Andresen, B.S. SMN2 exon 7 splicing is inhibited by binding of hnRNP A1 to a common ESS motif that spans the 3’ splice site. Hum. Mutat. 2011, 32, 220–230, doi:10.1002/humu.21419.
2.	Yeo, G.; Burge, C.B. Maximum entropy modeling of short sequence motifs with applications to RNA splicing signals. J. Comput. Biol. J. Comput. Mol. Cell Biol. 2004, 11, 377–394, doi:10.1089/1066527041410418.

## Sheet: BRCA2_-3T
#hexanucleotide	U2AF35_score_hexanucleotide	MaxEntScore_BRCA2
TAGAAA	1.217	7.51		r=0,658
TAGAAC	1.079	7.95		p=3,4E-9
TAGAAG	1.458	6.55
TAGAAT	1.458	8.1
TAGACA	2.044	6.89
TAGACC	1.906	7.6
TAGACG	2.285	6.65
TAGACT	2.285	7.25
TAGAGA	1.821	7.19
TAGAGC	1.683	7.79
TAGAGG	2.062	6.76
TAGAGT	2.062	7.84
TAGATA	4.164	8.2
TAGATC	4.026	8.74
TAGATG	4.405	8.25
TAGATT	4.405	8.59
TAGCAA	2.046	6.45
TAGCAC	1.908	6.89
TAGCAG	2.287	5.8
TAGCAT	2.287	7.1
TAGCCA	2.873	5.93
TAGCCC	2.735	6.64
TAGCCG	3.114	6
TAGCCT	3.114	6.36
TAGCGA	2.65	7.1
TAGCGC	2.512	7.71
TAGCGG	2.891	6.99
TAGCGT	2.891	7.81
TAGCTA	4.993	6.84
TAGCTC	4.855	7.38
TAGCTG	5.234	7.2
TAGCTT	5.234	7.29
TAGGAA	4.211	9.19
TAGGAC	4.073	9.4
TAGGAG	4.452	8.23
TAGGAT	4.452	9.62
TAGGCA	5.038	8.06
TAGGCC	4.9	8.56
TAGGCG	5.279	7.83
TAGGCT	5.279	8.27
TAGGGA	4.815	8.78
TAGGGC	4.677	9.17
TAGGGG	5.056	8.37
TAGGGT	5.056	9.28
TAGGTA	7.158	9.48
TAGGTC	7.02	9.81
TAGGTG	7.399	9.54
TAGGTT	7.399	9.71
TAGTAA	1.546	5.86
TAGTAC	1.408	6.26
TAGTAG	1.787	4.99
TAGTAT	1.787	6.67
TAGTCA	2.373	5.93
TAGTCC	2.235	6.61
TAGTCG	2.614	5.78
TAGTCT	2.614	6.52
TAGTGA	2.15	6.64
TAGTGC	2.012	7.22
TAGTGG	2.391	6.31
TAGTGT	2.391	7.52
TAGTTA	4.493	6.64
TAGTTC	4.355	7.15
TAGTTG	4.734	6.78
TAGTTT	4.734	7.26

## Sheet: VARS2_-3C
#hexanucleotide	U2AF35_score_hexanucleotide	MaxEntScore_VARS2
CAGAAA	-0.328	11.34		r=0,573
CAGAAC	-0.466	11.54		p=7,5E-7
CAGAAG	-0.087	10.58
CAGAAT	-0.087	11.44
CAGACA	0.499	11.17
CAGACC	0.361	11.65
CAGACG	0.74	11.14
CAGACT	0.74	11.05
CAGAGA	0.276	10.79
CAGAGC	0.138	11.16
CAGAGG	0.517	10.57
CAGAGT	0.517	10.96
CAGATA	2.619	12.06
CAGATC	2.481	12.37
CAGATG	2.86	12.31
CAGATT	2.86	11.97
CAGCAA	0.501	10.5
CAGCAC	0.363	10.7
CAGCAG	0.742	10.05
CAGCAT	0.742	10.67
CAGCCA	1.328	10.44
CAGCCC	1.19	10.92
CAGCCG	1.569	10.72
CAGCCT	1.569	10.39
CAGCGA	1.105	10.93
CAGCGC	0.967	11.3
CAGCGG	1.346	11.02
CAGCGT	1.346	11.16
CAGCTA	3.448	10.93
CAGCTC	3.31	11.23
CAGCTG	3.689	11.49
CAGCTT	3.689	10.9
CAGGAA	2.666	11.97
CAGGAC	2.528	11.96
CAGGAG	2.907	11.23
CAGGAT	2.907	11.92
CAGGCA	3.493	11.31
CAGGCC	3.355	11.57
CAGGCG	3.734	11.29
CAGGCT	3.734	11.04
CAGGGA	3.27	11.34
CAGGGC	3.132	11.5
CAGGGG	3.511	11.14
CAGGGT	3.511	11.36
CAGGTA	5.613	12.31
CAGGTC	5.475	12.4
CAGGTG	5.854	12.57
CAGGTT	5.854	12.06
CAGTAA	0.001	9.24
CAGTAC	-0.137	9.41
CAGTAG	0.242	8.58
CAGTAT	0.242	9.58
CAGTCA	0.828	9.78
CAGTCC	0.69	10.22
CAGTCG	1.069	9.84
CAGTCT	1.069	9.89
CAGTGA	0.605	9.81
CAGTGC	0.467	10.15
CAGTGG	0.846	9.68
CAGTGT	0.846	10.21
CAGTTA	2.948	10.06
CAGTTC	2.81	10.34
CAGTTG	3.189	10.41
CAGTTT	3.189	10.2
