# Supplementary material for: Splicing Enhancers at Intron–Exon Borders Participate in Acceptor Splice Sites Recognition
Source: Int J Mol Sci. 2020 Sep 8;21(18):6553. doi: 10.3390/ijms21186553 (PMC7554774; doi:10.3390/ijms21186553)
Supplement: Supplementary file 1 [file ijms-21-06553-s001.zip › Supplementary_table3.xlsx]

## Sheet: Legend
Table S3: Complete list of Z-scores for selected RBP and Pearson´s correlation coefficients with exon inclusion.
Z-scores of RBP were adopted from Ray et al. [1]. Row 1 corresponds to experiments for corresponding genes which are indexed as RNCMPT ID (RNAcomplete ID). Row 2 represents the protein name. Row 3 corresponds to construct type, "FL" (full length), "RBR" (the subsequence of the protein), or "Custom" (other construct).
The first spreadsheet represents the Z-scores of RBP in the starting position of 7-mers and the Pearson´s correlation coefficient with exon inclusion of BRCA2 exon 12.
The second spreadsheet represents the Z-scores of RBP in the starting position of 7-mers and the Pearson´s correlation coefficient with exon inclusion of VARS2 exon 17.
References
1. Ray, D.; Kazan, H.; Cook, K.B.; Weirauch, M.T.; Najafabadi, H.S.; Li, X.; Gueroussov, S.; Albu, M.; Zheng, H.; Yang, A.; et al. A compendium of RNA-binding motifs for decoding gene regulation. Nature 2013, 499, 172–177, doi:10.1038/nature12311.

## Sheet: BRCA2
Starting position of 7-mer	Mutation	7mer	RNCMPT00106_z_setAB	RNCMPT00107_z_setAB	RNCMPT00108_z_setAB	RNCMPT00109_z_setAB	RNCMPT00110_z_setAB	RNCMPT00112_z_setAB	RNCMPT00117_z_setAB	RNCMPT00136_z_setAB	RNCMPT00013_z_setAB	RNCMPT00154_z_setAB	RNCMPT00160_z_setAB	RNCMPT00163_z_setAB	RNCMPT00165_z_setAB	RNCMPT00167_z_setAB	RNCMPT00178_z_setAB	RNCMPT00019_z_setAB	RNCMPT00022_z_setAB	RNCMPT00023_z_setAB	RNCMPT00241_z_setAB	RNCMPT00024_z_setAB	RNCMPT00025_z_setAB	RNCMPT00268_z_setAB	RNCMPT00269_z_setAB	RNCMPT00026_z_setAB	RNCMPT00274_z_setAB	RNCMPT00027_z_setAB	RNCMPT00032_z_setAB	RNCMPT00067_z_setAB	RNCMPT00071_z_setAB	RNCMPT00072_z_setAB	RNCMPT00073_z_setAB	RNCMPT00074_z_setAB	RNCMPT00076_z_setAB	RNCMPT00077_z_setAB	RNCMPT00079_z_setAB	RNCMPT00088_z_setAB	RNCMPT00089_z_setAB	RNCMPT00090_z_setAB	RNCMPT00091_z_setAB		Exon inclusion
			SRSF1	SRSF1	SRSF1	SRSF1	SRSF1	HuR	HuR	HuR	DAZAP1	RBM5	hnRNP H2	SRSF1	TIA1	hnRNP CL1	hnRRL L	SRSF10	hnRNP A1	hnRNP A2B1	RBM45	hnRNP A1L2	hnRNP C	PTBP1	PTBP1	hnRNP K	HuR	hnRNP L	HuR	SRSF9	SNRPA	SRSF2	SRSF2	SRSF9	TARDBP	TIA1	U2AF2	SRSF10	SRSF10	SRSF10	hnRNP L
			CUSTOM	CUSTOM	CUSTOM	CUSTOM	CUSTOM	FL	FL	FL	FL	RBR	RBR	FL	RBR	RBR	FL	CUSTOM	RBR	RBR	FL	RBR	RBR	FL	FL	FL	FL	CUSTOM	FL	FL	FL	CUSTOM	CUSTOM	FL	RBR	FL	RBR	CUSTOM	CUSTOM	CUSTOM	FL
-6	wt	uuuuagG	-0.332918	-0.372731	-0.455367	-0.469404	-0.552378	3.34805	4.62629	3.81021	2.235	-0.78424	-0.039748	-0.58969	4.17315	6.3178	-0.474218	-1.14691	2.31154	2.17539	-0.470423	1.56271	6.05948	0.643913	0.576439	-0.984015	4.61667	-0.645682	3.40865	-0.906625	-0.71673	-0.541994	-0.70386	-1.22678	-0.442428	4.80617	1.82984	-0.951709	-0.97748	-0.647126	-1.156		64.7
	1A	uuuuagA	-0.69588	-0.653589	-0.612498	-0.62698	-0.807289	1.80461	2.47655	1.38078	1.53842	-1.43132	-0.399274	-0.572549	4.26766	4.35218	-0.595537	-0.965151	1.29979	1.75377	-0.559969	0.863805	4.29866	0.393839	0.259537	-1.03922	3.53263	-0.649627	2.19926	-0.653772	-0.75962	-0.617794	-0.682441	-1.1953	-0.521453	3.17886	1.0226	-0.9161	-1.14279	-0.0991343	-1.1447		47
	1C	uuuuagC	-0.701116	-0.688348	-0.626783	-0.619262	-0.3134	2.77034	3.49401	3.07204	0.816661	-1.48927	-0.466934	-0.915361	4.76494	6.75414	-0.295271	-0.903711	0.319597	0.405966	-0.646881	-0.0856511	7.85063	0.886173	0.730015	-0.569947	3.83186	-0.562835	3.1158	-1.01422	-0.380041	-0.700813	-1.16793	-0.854251	-0.728893	3.29637	2.53863	-0.731769	-1.02968	-0.424504	-1.05997		23.9
	1T	uuuuagU	-0.750848	-0.73006	-0.664442	-0.666856	-0.966608	3.99043	5.38245	4.60445	1.59717	-0.996715	-0.301101	-0.812517	4.55793	5.22697	-0.744154	-1.10083	0.746592	1.0695	-0.923421	0.253911	5.26288	0.696012	0.344857	-0.727687	5.87452	-0.643709	5.81767	-1.07878	-0.66955	-0.578089	-0.978732	-1.30548	-0.353525	3.84474	2.94718	-0.955899	-1.10799	0.380359	-1.1899		2
Pearson' correlation coefficient			0.811271	0.855399	0.872642	0.842815	0.327304	-0.449951	-0.379949	-0.431499	0.563635	0.219548	0.548471	0.78529	-0.787695	0.0674843	0.342926	-0.188446	0.834977	0.770725	0.959774	0.857166	-0.123144	-0.44427	0.107759	-0.739677	-0.539056	-0.287056	-0.71355	0.645659	-0.398635	0.336905	0.736484	-0.0590157	-0.0661235	0.435858	-0.777288	-0.198195	0.439344	-0.785819	0.0513181
			RNCMPT00106_z_setAB	RNCMPT00107_z_setAB	RNCMPT00108_z_setAB	RNCMPT00109_z_setAB	RNCMPT00110_z_setAB	RNCMPT00112_z_setAB	RNCMPT00117_z_setAB	RNCMPT00136_z_setAB	RNCMPT00013_z_setAB	RNCMPT00154_z_setAB	RNCMPT00160_z_setAB	RNCMPT00163_z_setAB	RNCMPT00165_z_setAB	RNCMPT00167_z_setAB	RNCMPT00178_z_setAB	RNCMPT00019_z_setAB	RNCMPT00022_z_setAB	RNCMPT00023_z_setAB	RNCMPT00241_z_setAB	RNCMPT00024_z_setAB	RNCMPT00025_z_setAB	RNCMPT00268_z_setAB	RNCMPT00269_z_setAB	RNCMPT00026_z_setAB	RNCMPT00274_z_setAB	RNCMPT00027_z_setAB	RNCMPT00032_z_setAB	RNCMPT00067_z_setAB	RNCMPT00071_z_setAB	RNCMPT00072_z_setAB	RNCMPT00073_z_setAB	RNCMPT00074_z_setAB	RNCMPT00076_z_setAB	RNCMPT00077_z_setAB	RNCMPT00079_z_setAB	RNCMPT00088_z_setAB	RNCMPT00089_z_setAB	RNCMPT00090_z_setAB	RNCMPT00091_z_setAB
			SRSF1	SRSF1	SRSF1	SRSF1	SRSF1	HuR	HuR	HuR	DAZAP1	RBM5	hnRNP H2	SRSF1	TIA1	hnRNP CL1	hnRRL L	SRSF10	hnRNP A1	hnRNP A2B1	RBM45	hnRNP A1L2	hnRNP C	PTBP1	PTBP1	hnRNP K	HuR	hnRNP L	HuR	SRSF9	SNRPA	SRSF2	SRSF2	SRSF9	TARDBP	TIA1	U2AF2	SRSF10	SRSF10	SRSF10	hnRNP L
			CUSTOM	CUSTOM	CUSTOM	CUSTOM	CUSTOM	FL	FL	FL	FL	RBR	RBR	FL	RBR	RBR	FL	CUSTOM	RBR	RBR	FL	RBR	RBR	FL	FL	FL	FL	CUSTOM	FL	FL	FL	CUSTOM	CUSTOM	FL	RBR	FL	RBR	CUSTOM	CUSTOM	CUSTOM	FL
-5	wt	uuuagGA	1.10235	1.18172	0.275747	0.288893	1.21606	1.01133	1.4129	1.35509	3.07846	0.32642	-0.0251547	1.47575	1.15344	1.05213	-0.471185	-0.719389	3.20549	2.91496	-0.0780008	2.44953	1.05958	-0.280841	-0.276758	-1.04317	1.75515	-0.562835	0.880321	1.04626	-0.75962	-0.238793	-0.432557	-0.303327	-0.0127299	1.55867	-0.168576	-0.622846	-0.316249	0.0978003	-1.11646		64.7
	1A	uuuagAA	-0.663598	-0.642466	-0.583929	-0.598037	-0.515204	0.325832	0.825646	-0.0184715	2.07135	-0.861504	-0.309061	-0.495417	2.10526	0.927162	-0.622834	-1.01123	1.59848	1.89892	-0.636347	0.933036	0.810543	-0.249582	-0.259694	-0.79867	1.27316	-0.698941	0.924792	-0.287943	-0.594493	-0.769395	-0.785965	-1.03789	-0.439958	1.71535	0.301494	-0.94752	-1.23849	-0.304631	-1.08256		47
	1C	uuuagCA	-0.585945	-0.600754	-0.535881	-0.543368	-0.462097	1.49419	1.82067	1.74286	1.40414	-1.51824	-0.39662	-0.932501	2.7893	1.44399	0.663153	-0.558107	0.662455	0.96928	-0.344005	0.191274	1.90567	0.599629	0.588628	-0.242636	2.66002	0.165033	1.53979	-0.868966	1.19832	-0.386784	-0.932325	-0.75456	-0.575782	2.02158	0.993063	-0.717106	-0.411954	-0.338881	-0.0205528		23.9
	1T	uuuagUA	-0.693263	-0.661931	-0.612498	-0.618619	-0.462097	1.53731	3.26043	1.82929	2.47839	-1.10295	-0.441727	-0.264019	3.26184	1.06484	-0.725956	-0.84227	1.59217	2.07172	-0.704823	0.771497	0.936658	0.372999	0.230285	-0.936693	3.21189	-0.551	2.10164	-0.885106	-0.247082	-0.657499	-0.982302	-1.12184	-0.486879	3.20734	0.505765	-0.941236	-0.603363	-0.00494817	-0.980883		2
	1T2G	uuuagUG	-0.585072	-0.529149	-0.517051	-0.538223	-0.722319	1.28294	2.61247	2.56747	2.54553	-1.10295	-0.0251547	-0.726814	1.42121	0.925043	-0.980727	-0.954911	1.3082	1.73995	-0.488859	0.695672	0.994128	0.0812456	-0.045176	-1.17725	2.21206	-0.888305	1.50725	-0.960424	-0.744608	0.12938	-0.764546	-1.22153	0.147789	2.00734	0.126756	-0.784135	-0.481557	0.654355	-0.99783		18.4
	2G	uuuagGG	0.0527292	0.0617634	0.140692	0.118453	-0.217808	4.29653	3.48609	4.30544	4.0394	0.683763	2.12006	-0.641112	2.19751	1.72146	-0.343799	-0.496667	6.94537	4.63946	-0.151745	5.06713	1.68537	-0.0984955	-0.0500515	-1.35076	3.12768	-0.689078	1.50291	-0.0297106	-0.781065	0.378438	0.149316	-0.938201	0.325595	3.02218	0.564832	-0.312834	-0.664266	-1.40061	-0.963936		61.5
Pearson' correlation coefficient			0.746552	0.734785	0.824793	0.82122	0.645702	0.270213	-0.326242	0.0942576	0.564707	0.833594	0.563852	0.483924	-0.600743	0.307089	0.0746562	0.335703	0.675894	0.660139	0.750208	0.720761	0.141468	-0.776477	-0.630214	-0.334036	-0.407105	-0.178145	-0.782695	0.860121	-0.41761	0.345134	0.776687	0.620671	0.509091	-0.360635	-0.378707	0.64355	-0.113846	-0.499927	-0.305419
			RNCMPT00106_z_setAB	RNCMPT00107_z_setAB	RNCMPT00108_z_setAB	RNCMPT00109_z_setAB	RNCMPT00110_z_setAB	RNCMPT00112_z_setAB	RNCMPT00117_z_setAB	RNCMPT00136_z_setAB	RNCMPT00013_z_setAB	RNCMPT00154_z_setAB	RNCMPT00160_z_setAB	RNCMPT00163_z_setAB	RNCMPT00165_z_setAB	RNCMPT00167_z_setAB	RNCMPT00178_z_setAB	RNCMPT00019_z_setAB	RNCMPT00022_z_setAB	RNCMPT00023_z_setAB	RNCMPT00241_z_setAB	RNCMPT00024_z_setAB	RNCMPT00025_z_setAB	RNCMPT00268_z_setAB	RNCMPT00269_z_setAB	RNCMPT00026_z_setAB	RNCMPT00274_z_setAB	RNCMPT00027_z_setAB	RNCMPT00032_z_setAB	RNCMPT00067_z_setAB	RNCMPT00071_z_setAB	RNCMPT00072_z_setAB	RNCMPT00073_z_setAB	RNCMPT00074_z_setAB	RNCMPT00076_z_setAB	RNCMPT00077_z_setAB	RNCMPT00079_z_setAB	RNCMPT00088_z_setAB	RNCMPT00089_z_setAB	RNCMPT00090_z_setAB	RNCMPT00091_z_setAB
			SRSF1	SRSF1	SRSF1	SRSF1	SRSF1	HuR	HuR	HuR	DAZAP1	RBM5	hnRNP H2	SRSF1	TIA1	hnRNP CL1	hnRRL L	SRSF10	hnRNP A1	hnRNP A2B1	RBM45	hnRNP A1L2	hnRNP C	PTBP1	PTBP1	hnRNP K	HuR	hnRNP L	HuR	SRSF9	SNRPA	SRSF2	SRSF2	SRSF9	TARDBP	TIA1	U2AF2	SRSF10	SRSF10	SRSF10	hnRNP L
			CUSTOM	CUSTOM	CUSTOM	CUSTOM	CUSTOM	FL	FL	FL	FL	RBR	RBR	FL	RBR	RBR	FL	CUSTOM	RBR	RBR	FL	RBR	RBR	FL	FL	FL	FL	CUSTOM	FL	FL	FL	CUSTOM	CUSTOM	FL	RBR	FL	RBR	CUSTOM	CUSTOM	CUSTOM	FL
-4	wt	uuagGAG	3.58289	3.77617	2.53077	2.62038	2.91547	0.731094	0.951014	0.759412	5.31927	1.12803	0.739003	1.45004	-0.0121396	-0.271701	-0.625867	0.527343	5.93993	5.63476	-0.230756	5.53197	-0.34684	-0.859139	-0.891061	-1.11021	0.552852	-0.584533	-0.157694	2.47192	-0.555891	3.0495	0.0993387	1.63278	0.646634	1.13849	-0.611574	0.550172	0.893107	0.320422	-0.274758		64.7
	1A	uuagAAG	-0.28493	-0.169735	-0.252136	-0.295748	-0.414302	0.321521	0.687081	-0.0908871	3.00292	-0.272371	0.078325	-0.058332	0.156622	-0.199684	-0.528812	-0.404506	2.83529	2.83893	-0.441452	2.21217	-0.241478	-0.981571	-0.930064	-0.901201	0.375463	-0.736419	-0.0340432	0.0617467	-0.656683	0.280981	-0.493243	-0.245611	0.19471	0.0453102	-0.471292	-0.547437	-0.498958	-0.270382	-0.986532		47
	1C	uuagCAG	-0.101704	-0.063371	0.0569321	0.00911429	-0.0903528	0.399124	0.209362	0.203447	2.26438	-0.948425	-0.0755679	0.121644	0.356886	-0.10225	0.0504894	-0.330265	2.11381	2.36201	-0.417749	1.5759	-0.056297	-0.457978	-0.571721	-0.502907	0.843124	-0.182135	-0.0644136	-0.503137	-0.0905325	1.47574	-0.275487	0.126919	-0.383159	0.935523	-0.382692	-0.258372	0.136172	-0.424504	0.228003		23.9
	1T	uuagUAG	-0.621718	-0.506903	-0.446277	-0.493201	-0.584242	-0.066496	0.895588	0.0889839	3.63656	-1.02569	-0.055668	-0.324011	1.2772	-0.17003	-0.862441	-0.714269	3.28121	3.36423	-0.251825	2.36052	-0.260635	-0.556965	-0.620475	-1.18908	1.32691	-0.823211	0.253391	-0.659152	-0.678128	0.0860657	-0.689581	-0.849004	-0.336238	2.48449	-0.301476	-0.618656	-0.559861	0.0464261	-0.980883		2
	1T2G	uuagUGG	-0.00398367	0.120855	0.25432	0.175695	-0.23374	0.946658	1.49472	0.869204	3.64495	-0.0309229	0.943309	0.0530817	-0.0301408	-0.20392	-0.947364	-0.491547	2.36412	2.54518	-0.349273	1.72095	-0.407503	-0.82788	-0.869121	-1.35076	0.547476	-0.911975	0.0896075	-0.0619897	-0.856123	1.18337	-0.000614893	-0.586659	0.493523	0.867866	-0.431914	-0.350538	-0.11614	-0.0905719	-0.850956		18.4
	2G	uuagGGG	0.393006	0.404493	1.14062	1.05877	-0.0637996	3.46014	2.04634	2.72865	4.31216	2.45116	3.69746	-0.126894	0.354636	0.319258	-0.0799291	0.25598	4.71574	2.79746	0.0194464	4.56932	-0.193587	-0.960732	-0.842306	-1.32316	0.631691	-0.750227	0.123232	1.16461	-0.847545	0.659982	1.36304	-0.833263	0.710842	0.561633	-0.276865	0.583686	-1.01228	-1.64036	-1.58533		61.5
	3T	uuagGAU	2.54111	2.82793	0.930893	0.948141	2.3313	0.416369	0.404672	-0.0558473	4.72759	0.625815	0.169865	1.05581	0.70791	-0.0641237	-0.277073	-0.744989	4.09734	4.09688	-0.246558	3.46162	-0.236689	-0.629904	-0.608287	-0.948523	0.459678	-0.41884	-0.0264506	2.54185	-0.643816	0.114942	-0.0470219	1.10809	0.557731	1.50526	-0.350698	-0.698254	-0.864375	-0.04776	-0.122235		36.9
Pearson' correlation coefficient			0.592658	0.571636	0.758341	0.750893	0.518479	0.561211	0.293232	0.492576	0.52441	0.808747	0.540907	0.501604	-0.578863	0.327386	0.386993	0.806002	0.723004	0.451185	0.4295	0.789304	-0.0288139	-0.690439	-0.593279	-0.0874793	-0.672782	0.0953173	-0.590106	0.699092	-0.130717	0.433505	0.637669	0.453972	0.722149	-0.606302	-0.420142	0.732348	0.150373	-0.337614	-0.140465
			RNCMPT00106_z_setAB	RNCMPT00107_z_setAB	RNCMPT00108_z_setAB	RNCMPT00109_z_setAB	RNCMPT00110_z_setAB	RNCMPT00112_z_setAB	RNCMPT00117_z_setAB	RNCMPT00136_z_setAB	RNCMPT00013_z_setAB	RNCMPT00154_z_setAB	RNCMPT00160_z_setAB	RNCMPT00163_z_setAB	RNCMPT00165_z_setAB	RNCMPT00167_z_setAB	RNCMPT00178_z_setAB	RNCMPT00019_z_setAB	RNCMPT00022_z_setAB	RNCMPT00023_z_setAB	RNCMPT00241_z_setAB	RNCMPT00024_z_setAB	RNCMPT00025_z_setAB	RNCMPT00268_z_setAB	RNCMPT00269_z_setAB	RNCMPT00026_z_setAB	RNCMPT00274_z_setAB	RNCMPT00027_z_setAB	RNCMPT00032_z_setAB	RNCMPT00067_z_setAB	RNCMPT00071_z_setAB	RNCMPT00072_z_setAB	RNCMPT00073_z_setAB	RNCMPT00074_z_setAB	RNCMPT00076_z_setAB	RNCMPT00077_z_setAB	RNCMPT00079_z_setAB	RNCMPT00088_z_setAB	RNCMPT00089_z_setAB	RNCMPT00090_z_setAB	RNCMPT00091_z_setAB
			SRSF1	SRSF1	SRSF1	SRSF1	SRSF1	HuR	HuR	HuR	DAZAP1	RBM5	hnRNP H2	SRSF1	TIA1	hnRNP CL1	hnRRL L	SRSF10	hnRNP A1	hnRNP A2B1	RBM45	hnRNP A1L2	hnRNP C	PTBP1	PTBP1	hnRNP K	HuR	hnRNP L	HuR	SRSF9	SNRPA	SRSF2	SRSF2	SRSF9	TARDBP	TIA1	U2AF2	SRSF10	SRSF10	SRSF10	hnRNP L
			CUSTOM	CUSTOM	CUSTOM	CUSTOM	CUSTOM	FL	FL	FL	FL	RBR	RBR	FL	RBR	RBR	FL	CUSTOM	RBR	RBR	FL	RBR	RBR	FL	FL	FL	FL	CUSTOM	FL	FL	FL	CUSTOM	CUSTOM	FL	RBR	FL	RBR	CUSTOM	CUSTOM	CUSTOM	FL
-3	wt	uagGAGA	2.02634	2.22728	1.8055	1.67428	2.04452	-0.351041	-0.404283	-0.462309	3.54844	2.26766	0.582457	1.82713	-0.788443	-0.525876	-0.759319	-0.0256225	4.61268	4.53578	-0.0516637	4.56273	-0.686872	-1.08577	-1.04951	-1.18119	-0.334093	-0.549027	-0.475498	2.55799	-0.467966	3.9988	0.39563	1.77969	0.886178	-0.538669	-0.867529	0.238065	0.614694	0.269048	-0.235215		64.7
	1A	uagAAGA	-0.0362664	0.0541163	-0.0703311	-0.124022	0.568166	-0.476069	-0.53493	-0.815043	2.62945	-0.117844	0.176498	0.524447	-0.655684	-0.458096	-0.610702	-0.276505	2.37043	1.90929	0.0563183	1.86271	-0.512865	-1.10843	-1.03489	-1.02739	-0.601072	-0.422785	-0.458144	0.422196	-0.851834	0.216009	0.295676	1.07661	0.441663	-0.855585	-0.559891	-0.448988	-0.11614	0.0378637	-0.743625		47
	1C	uagCAGA	0.166155	0.179946	0.260164	0.226505	0.318566	-0.200146	-0.119235	-0.280102	2.29375	-0.18545	-0.137921	0.481596	-0.291159	-0.350071	0.930057	0.22526	2.09488	2.69032	-0.00425697	1.59897	-0.522443	-0.939892	-0.898374	-0.715856	-0.357386	0.409628	-0.421265	0.0563668	-0.0219082	2.9376	0.120757	1.30222	-0.0349557	0.191305	-0.53528	0.120764	0.492889	-0.681376	0.792903		23.9
	1T	uagUAGA	-0.435874	-0.383854	-0.337194	-0.372285	-0.541757	-0.394154	-0.146948	-0.441285	4.41707	-0.909793	-0.152514	-0.0840429	0.156622	-0.663555	-0.819979	-0.399386	2.90049	3.2329	-0.259727	1.81326	-0.61663	-0.864349	-0.822805	-1.055	0.112067	-0.56678	-0.404995	-0.314842	-0.452955	0.4398	-0.304046	-0.586659	-0.195475	1.73671	-0.742013	-0.346349	-0.846974	-0.330318	-0.195672		2
	1T2G	uagUGGA	1.14598	1.31936	0.908816	0.767411	0.828387	-0.407088	-0.215571	-0.530053	2.67981	0.162235	0.391418	1.18436	-0.914452	-0.650846	-1.01409	-0.151064	1.8593	2.37584	-0.0885356	1.62865	-0.728378	-1.08056	-1.11655	-1.14175	-0.536567	-0.874497	-0.585048	1.1162	-0.751042	1.49018	0.352793	0.53093	0.955325	-0.431844	-0.786313	-0.222763	0.075269	-0.270382	-0.455526		18.4
	2G	uagGGGA	1.4784	1.56755	3.10151	3.10983	1.00895	1.81323	0.202763	0.409014	3.07006	3.17551	5.00157	3.26694	-0.707437	-0.358544	-0.319535	0.312301	4.59374	3.2018	0.414502	4.94515	-0.691661	-1.16053	-1.0227	-1.5085	-0.525816	-0.736419	-0.549255	2.94534	-0.751042	1.94498	1.37375	1.11858	0.905934	-0.905436	-0.877373	1.35453	0.0839694	-1.27218	-0.856605		61.5
	3T	uagGAUA	3.84726	3.94163	2.3639	2.39463	3.35625	-0.0708073	-0.243284	-0.476325	8.65531	0.645131	0.619604	1.32148	-0.0368913	-0.477159	-0.54701	-0.460827	5.19112	4.28696	0.0931902	4.7935	-0.605456	-1.05972	-1.01782	-1.27189	-0.352011	-0.440538	-0.463567	2.89692	-0.38862	0.685249	-0.0862894	1.65901	0.360169	0.88211	-0.749396	-0.296076	-0.672966	-0.544378	0.182811		36.9
	4T	uagGAGU	1.09537	1.37011	1.00361	0.878036	1.1842	-0.454513	-0.223489	-0.455301	3.37639	1.67853	0.687263	0.712994	-0.725439	-0.735571	-1.04442	-0.647708	3.75238	4.11416	-0.528365	3.3858	-0.728378	-1.01023	-0.991007	-0.87754	-0.0993659	-0.850826	-0.495022	1.39595	-0.725308	3.48986	-0.218371	1.29173	0.900995	0.529586	-0.860146	-0.354727	-0.255347	-0.6985	-0.291705		39.6
Pearson' correlation coefficient			0.432262	0.444997	0.667711	0.656114	0.518226	0.454139	-0.0568223	0.30513	-0.0619072	0.840882	0.566837	0.736309	-0.569066	0.4206	-0.034643	0.31856	0.603166	0.332325	0.453262	0.72937	-0.172487	-0.796747	-0.54917	-0.462093	-0.507801	-0.162158	-0.311068	0.734888	-0.309953	0.423257	0.630914	0.763512	0.640901	-0.71057	-0.356686	0.548523	0.507276	-0.00634328	-0.396513
			RNCMPT00106_z_setAB	RNCMPT00107_z_setAB	RNCMPT00108_z_setAB	RNCMPT00109_z_setAB	RNCMPT00110_z_setAB	RNCMPT00112_z_setAB	RNCMPT00117_z_setAB	RNCMPT00136_z_setAB	RNCMPT00013_z_setAB	RNCMPT00154_z_setAB	RNCMPT00160_z_setAB	RNCMPT00163_z_setAB	RNCMPT00165_z_setAB	RNCMPT00167_z_setAB	RNCMPT00178_z_setAB	RNCMPT00019_z_setAB	RNCMPT00022_z_setAB	RNCMPT00023_z_setAB	RNCMPT00241_z_setAB	RNCMPT00024_z_setAB	RNCMPT00025_z_setAB	RNCMPT00268_z_setAB	RNCMPT00269_z_setAB	RNCMPT00026_z_setAB	RNCMPT00274_z_setAB	RNCMPT00027_z_setAB	RNCMPT00032_z_setAB	RNCMPT00067_z_setAB	RNCMPT00071_z_setAB	RNCMPT00072_z_setAB	RNCMPT00073_z_setAB	RNCMPT00074_z_setAB	RNCMPT00076_z_setAB	RNCMPT00077_z_setAB	RNCMPT00079_z_setAB	RNCMPT00088_z_setAB	RNCMPT00089_z_setAB	RNCMPT00090_z_setAB	RNCMPT00091_z_setAB
			SRSF1	SRSF1	SRSF1	SRSF1	SRSF1	HuR	HuR	HuR	DAZAP1	RBM5	hnRNP H2	SRSF1	TIA1	hnRNP CL1	hnRRL L	SRSF10	hnRNP A1	hnRNP A2B1	RBM45	hnRNP A1L2	hnRNP C	PTBP1	PTBP1	hnRNP K	HuR	hnRNP L	HuR	SRSF9	SNRPA	SRSF2	SRSF2	SRSF9	TARDBP	TIA1	U2AF2	SRSF10	SRSF10	SRSF10	hnRNP L
			CUSTOM	CUSTOM	CUSTOM	CUSTOM	CUSTOM	FL	FL	FL	FL	RBR	RBR	FL	RBR	RBR	FL	CUSTOM	RBR	RBR	FL	RBR	RBR	FL	FL	FL	FL	CUSTOM	FL	FL	FL	CUSTOM	CUSTOM	FL	RBR	FL	RBR	CUSTOM	CUSTOM	CUSTOM	FL
-2	wt	agGAGAA	4.63426	4.88709	2.98983	2.95097	3.94042	-0.00613787	-0.187858	-0.436613	0.376052	2.09382	0.66073	3.6526	-0.795194	-0.733453	-0.647098	1.54367	2.05071	2.84584	-0.386144	2.42645	-0.71401	-1.14178	-1.07876	-1.19302	-0.412932	-0.495769	-0.532985	3.8922	-0.470111	6.48578	0.345653	3.56888	0.809623	-0.645494	-0.874912	1.62683	1.77185	1.38216	0.600837		64.7
	1A	agAAGAA	1.60317	1.65862	0.439371	0.38987	1.60374	-0.394154	-0.286833	-0.64218	-0.114913	-0.339976	-0.0583213	2.76986	-0.795194	-0.640255	-0.798748	2.25792	1.02635	1.75723	-0.683753	0.73853	-0.608648	-1.13657	-1.0617	-0.589664	-0.610031	-0.416867	-0.474413	1.30987	-0.54088	0.919869	0.417048	4.43462	0.708372	-0.609886	-0.806001	0.958633	1.90235	0.474545	0.0246392		47
	1C	agCAGAA	0.278708	0.458718	0.56079	0.490848	1.00895	-0.204457	-0.397685	-0.516037	0.0193681	-0.475187	0.0968983	1.99854	-0.734439	-0.566121	0.978584	1.00863	1.41548	1.77105	-0.325569	1.21326	-0.5416	-1.11833	-1.04951	-0.735574	-0.610031	0.500365	-0.514546	0.852584	-0.118411	3.18305	0.484874	2.13123	0.224345	-1.0728	-0.638647	0.730314	0.927909	0.320422	1.34651		23.9
	1T	agUAGAA	-0.2954	-0.187115	-0.109289	-0.187052	-0.419612	-0.432956	-0.449152	-0.780003	3.64495	-0.668345	0.149965	0.353042	-0.390166	-0.614838	-0.859408	0.107499	3.5799	3.51283	-0.544167	2.66382	-0.603859	-1.17981	-1.10777	-0.88937	-0.377096	-0.673298	-0.5319	0.147824	-0.510857	0.927088	-0.275487	0.0429684	0.214467	0.394273	-0.778929	0.0956275	0.249277	0.902663	-0.523314		2
	1T2G	agUGGAA	1.46095	1.65862	1.52695	1.39193	1.27979	-0.0923638	-0.41748	-0.579108	0.627829	0.847947	0.960556	1.86141	-1.11697	-0.686854	-0.907935	0.473582	1.24931	1.73995	0.0457835	1.27919	-0.774513	-1.27046	-1.23088	-1.38625	-0.791003	-0.848854	-0.641233	2.20292	-0.843256	2.25179	0.0850596	1.26025	2.805	-1.1903	-0.889679	0.623485	1.27593	0.251923	-0.619347		18.4
	2G	agGGGAA	1.03168	1.10594	2.03341	2.00551	0.950532	1.44677	-0.0321372	0.226807	0.858624	2.90508	5.65164	2.57275	-0.642183	-0.383961	-0.213381	0.491502	2.86053	2.06135	-0.243924	4.34515	-0.682082	-1.14047	-1.05195	-1.50456	-0.38068	-0.649627	-0.518884	2.24596	-0.510857	3.13252	0.517002	0.305313	0.947916	-0.780807	-0.806001	1.56818	0.571192	-1.22081	-0.252162		61.5
	3T	agGAUAA	3.95545	3.95414	1.88277	1.94441	5.24684	0.205116	-0.335661	-0.457637	3.28827	0.442315	0.563884	2.45276	-0.360914	-0.593656	-0.686527	0.381421	1.26824	1.60517	-0.293965	2.18249	-0.642173	-1.03627	-0.898374	-1.09443	-0.443393	-0.422785	-0.342085	3.97827	-0.641672	0.656373	-0.214801	3.2908	0.308309	0.344422	-0.897062	0.372124	0.397184	0.166299	0.41442		36.9
	4T	agGAGUA	3.16059	3.42023	2.29702	2.09684	2.5809	-0.519182	-0.119235	-0.373542	1.93287	1.93929	0.416624	1.96426	-0.855948	-0.82771	-0.947364	0.189419	2.13064	3.02209	-0.707457	2.27151	-0.741149	-1.1462	-1.10924	-1.1457	-0.292881	-0.631874	-0.534069	2.67635	-0.268527	5.63031	-0.0898592	2.61919	0.61453	0.105845	-0.944807	0.309284	0.31018	-0.184758	0.335334		39.6
Pearson' correlation coefficient			0.608968	0.603653	0.715459	0.733338	0.498654	0.521949	0.837006	0.667301	-0.463861	0.726737	0.476634	0.902213	-0.141631	0.113864	-0.00421268	0.476044	-0.153307	-0.176801	-0.0974115	0.345311	-0.265696	0.355837	0.304803	-0.303717	0.296098	-0.0570588	0.215421	0.631814	0.0775179	0.516074	0.581815	0.460036	-0.0525409	-0.226499	-0.271991	0.832793	0.405975	-0.237367	0.246698
			RNCMPT00106_z_setAB	RNCMPT00107_z_setAB	RNCMPT00108_z_setAB	RNCMPT00109_z_setAB	RNCMPT00110_z_setAB	RNCMPT00112_z_setAB	RNCMPT00117_z_setAB	RNCMPT00136_z_setAB	RNCMPT00013_z_setAB	RNCMPT00154_z_setAB	RNCMPT00160_z_setAB	RNCMPT00163_z_setAB	RNCMPT00165_z_setAB	RNCMPT00167_z_setAB	RNCMPT00178_z_setAB	RNCMPT00019_z_setAB	RNCMPT00022_z_setAB	RNCMPT00023_z_setAB	RNCMPT00241_z_setAB	RNCMPT00024_z_setAB	RNCMPT00025_z_setAB	RNCMPT00268_z_setAB	RNCMPT00269_z_setAB	RNCMPT00026_z_setAB	RNCMPT00274_z_setAB	RNCMPT00027_z_setAB	RNCMPT00032_z_setAB	RNCMPT00067_z_setAB	RNCMPT00071_z_setAB	RNCMPT00072_z_setAB	RNCMPT00073_z_setAB	RNCMPT00074_z_setAB	RNCMPT00076_z_setAB	RNCMPT00077_z_setAB	RNCMPT00079_z_setAB	RNCMPT00088_z_setAB	RNCMPT00089_z_setAB	RNCMPT00090_z_setAB	RNCMPT00091_z_setAB
			SRSF1	SRSF1	SRSF1	SRSF1	SRSF1	HuR	HuR	HuR	DAZAP1	RBM5	hnRNP H2	SRSF1	TIA1	hnRNP CL1	hnRRL L	SRSF10	hnRNP A1	hnRNP A2B1	RBM45	hnRNP A1L2	hnRNP C	PTBP1	PTBP1	hnRNP K	HuR	hnRNP L	HuR	SRSF9	SNRPA	SRSF2	SRSF2	SRSF9	TARDBP	TIA1	U2AF2	SRSF10	SRSF10	SRSF10	hnRNP L
			CUSTOM	CUSTOM	CUSTOM	CUSTOM	CUSTOM	FL	FL	FL	FL	RBR	RBR	FL	RBR	RBR	FL	CUSTOM	RBR	RBR	FL	RBR	RBR	FL	FL	FL	FL	CUSTOM	FL	FL	FL	CUSTOM	CUSTOM	FL	RBR	FL	RBR	CUSTOM	CUSTOM	CUSTOM	FL
-1	wt	gGAGAAC	4.5217	4.86554	3.27552	3.29507	4.49273	0.174937	-0.359415	-0.436613	0.0697235	2.61535	0.717777	4.76674	-0.815445	-0.475041	-0.183051	1.37471	0.992692	1.51531	0.159033	1.49348	-0.527232	-1.08577	-1.03001	-0.814444	-0.593905	0.0841585	-0.539493	4.01055	-0.137712	4.47526	1.32377	3.91518	0.676268	-0.983775	-0.845379	1.50953	1.35423	0.560168	0.860691		64.7
	1A	gAAGAAC	6.62968	5.85827	2.99957	3.10533	4.47679	-0.273438	-0.602233	-0.646852	-0.358297	0.0463404	0.0650584	3.02697	-0.754691	-0.422088	-0.377162	1.29535	0.464733	0.855235	-0.164913	0.623144	-0.504883	-0.994596	-0.886185	-0.0612349	-0.676328	-0.0618096	-0.509122	1.64342	-0.00904112	0.775487	1.11672	5.3948	0.750354	-1.03007	-0.673102	0.753355	1.25852	-0.527253	0.290142		47
	1C	gCAGAAC	0.412201	0.502515	0.569231	0.55002	0.993017	0.0757767	-0.368652	-0.294118	0.0109756	0.664447	0.132718	0.815837	-0.732189	-0.275937	1.4487	0.591343	0.471044	0.551115	-0.151745	0.464902	-0.40431	-0.932077	-0.856933	-0.120387	-0.55986	1.13355	-0.458144	0.497514	0.263312	1.69231	1.09887	1.54883	0.0835817	-1.10128	-0.518053	0.506184	-0.272747	-0.330318	1.24482		23.9
	1T	gUAGAAC	-0.212512	-0.096045	-0.124872	-0.129167	-0.223119	-0.109609	-0.356775	-0.551077	2.684	-0.639372	0.0332185	0.430174	-0.570178	-0.627547	-0.59857	-0.194584	2.35571	2.8493	0.0220801	1.78359	-0.613438	-0.963337	-0.925188	-0.625156	-0.420099	-0.247229	-0.526477	0.233902	-0.116267	1.06064	0.224281	-0.303327	0.493523	-0.0650761	-0.78139	0.041166	0.292779	0.0721132	0.555645		2
	1T2G	gUGGAAC	1.2437	1.36386	1.45293	1.29031	0.775281	0.0973332	-0.516455	-0.574436	-0.0267909	0.809316	0.995049	1.80999	-0.952704	-0.449624	-0.477251	0.2227	0.45632	-0.0260228	-0.0384952	0.731936	-0.677293	-1.07535	-1.00076	-0.968241	-0.733665	-0.584533	-0.590472	1.36905	-0.596637	1.58763	0.873979	0.54667	1.83695	-1.28645	-0.764163	0.541793	0.632095	0.346109	-0.562857		18.4
	2G	gGGGAAC	0.94443	1.1692	2.31391	2.3689	1.84272	1.41659	-0.0572109	0.133368	0.783091	3.44593	4.75747	5.65805	-0.621932	-0.12555	0.378052	0.680944	0.927486	-0.133156	0.203806	2.01436	-0.555967	-1.1014	-1.03489	-1.31527	-0.534775	-0.324158	-0.555763	2.81623	-0.418643	0.977621	2.07699	0.814262	0.557731	-1.09416	-0.638647	1.50325	-0.272747	-1.92292	-0.286056		61.5
	3T	gGAUAAC	3.46423	3.45986	1.77174	1.88331	4.58832	0.222361	-0.636545	-0.674884	1.42093	1.09905	1.10118	2.43562	-0.619681	-0.494104	0.0140936	0.168939	0.483664	0.49582	0.0431498	1.33524	-0.615034	-0.955522	-0.810616	-0.775009	-0.654826	-0.012496	-0.491768	3.33807	-0.289972	0.656373	0.295676	2.64543	0.234223	-0.353505	-0.788774	0.196172	0.405885	-0.176196	0.871989		36.9
	4T	gGAGUAC	2.21567	2.43445	1.82628	1.81578	2.78801	-0.61403	-0.530971	-0.527717	0.451585	2.69261	0.60103	2.52989	-0.952704	-0.663555	-0.540944	0.138219	0.651938	1.05222	0.103725	1.10776	-0.626209	-0.994596	-0.986131	-0.901201	-0.486396	-0.176217	-0.568778	2.51496	0.542098	3.30216	0.909677	2.71364	0.276205	-0.314336	-0.756779	0.340704	0.658196	-0.347443	1.25612		39.6
Pearson' correlation coefficient			0.584591	0.641132	0.902911	0.910745	0.722256	0.411509	0.263548	0.41319	-0.491404	0.77241	0.511295	0.936745	-0.0913871	0.415059	0.0951587	0.756449	-0.401731	-0.380999	0.492848	0.236794	0.26194	-0.569505	-0.387045	-0.276403	-0.192411	-0.0268091	-0.112926	0.826477	-0.021782	0.385629	0.733138	0.612972	-0.131121	-0.378767	-0.0493104	0.839319	0.302959	-0.378868	-0.0129973
			RNCMPT00106_z_setAB	RNCMPT00107_z_setAB	RNCMPT00108_z_setAB	RNCMPT00109_z_setAB	RNCMPT00110_z_setAB	RNCMPT00112_z_setAB	RNCMPT00117_z_setAB	RNCMPT00136_z_setAB	RNCMPT00013_z_setAB	RNCMPT00154_z_setAB	RNCMPT00160_z_setAB	RNCMPT00163_z_setAB	RNCMPT00165_z_setAB	RNCMPT00167_z_setAB	RNCMPT00178_z_setAB	RNCMPT00019_z_setAB	RNCMPT00022_z_setAB	RNCMPT00023_z_setAB	RNCMPT00241_z_setAB	RNCMPT00024_z_setAB	RNCMPT00025_z_setAB	RNCMPT00268_z_setAB	RNCMPT00269_z_setAB	RNCMPT00026_z_setAB	RNCMPT00274_z_setAB	RNCMPT00027_z_setAB	RNCMPT00032_z_setAB	RNCMPT00067_z_setAB	RNCMPT00071_z_setAB	RNCMPT00072_z_setAB	RNCMPT00073_z_setAB	RNCMPT00074_z_setAB	RNCMPT00076_z_setAB	RNCMPT00077_z_setAB	RNCMPT00079_z_setAB	RNCMPT00088_z_setAB	RNCMPT00089_z_setAB	RNCMPT00090_z_setAB	RNCMPT00091_z_setAB
			SRSF1	SRSF1	SRSF1	SRSF1	SRSF1	HuR	HuR	HuR	DAZAP1	RBM5	hnRNP H2	SRSF1	TIA1	hnRNP CL1	hnRRL L	SRSF10	hnRNP A1	hnRNP A2B1	RBM45	hnRNP A1L2	hnRNP C	PTBP1	PTBP1	hnRNP K	HuR	hnRNP L	HuR	SRSF9	SNRPA	SRSF2	SRSF2	SRSF9	TARDBP	TIA1	U2AF2	SRSF10	SRSF10	SRSF10	hnRNP L
			CUSTOM	CUSTOM	CUSTOM	CUSTOM	CUSTOM	FL	FL	FL	FL	RBR	RBR	FL	RBR	RBR	FL	CUSTOM	RBR	RBR	FL	RBR	RBR	FL	FL	FL	FL	CUSTOM	FL	FL	FL	CUSTOM	CUSTOM	FL	RBR	FL	RBR	CUSTOM	CUSTOM	CUSTOM	FL
1	wt	GAGAACC	0.507305	0.390589	0.0842028	0.188558	0.536302	-0.540738	-0.65634	-0.347846	-0.404456	0.886579	-0.326307	0.627291	-0.678185	-0.320418	-0.152721	9.20838	-0.0800521	0.222803	-0.307133	-0.0658707	-0.310123	-1.00241	-0.927626	0.762957	-0.692454	-0.292597	-0.500445	1.53582	-0.289972	1.63456	1.0846	1.02938	0.624408	-0.873389	-0.591886	7.07508	6.62668	8.52318	0.307089		64.2
	1A	AAGAACC	1.2594	1.12402	0.129654	0.189845	0.631894	-0.389843	-0.611471	-0.530053	-0.0981276	-0.175792	-0.379374	0.721564	-0.615181	-0.275937	-0.0435333	4.72066	-0.376634	-0.28176	-0.175448	-0.369169	-0.34684	-0.903423	-0.781364	1.39786	-0.672744	-0.081535	-0.464652	0.529793	-0.294261	-0.408441	0.284967	0.866731	-0.0670595	-1.11909	-0.545125	2.76634	2.63319	1.93015	-0.0149038		45.1
	1C	CAGAACC	0.152195	0.0617634	-0.12747	-0.0539163	0.945221	-0.6787	-0.705167	-0.406245	-0.693999	0.567868	-0.510713	-0.109754	-0.439669	-0.214511	0.711681	0.627184	-0.246222	-0.0744056	0.477711	-0.342795	-0.0211764	-0.783596	-0.722859	1.62264	-0.710372	0.936297	-0.382218	0.497514	-0.0519313	0.266543	0.431328	0.719818	-0.336238	-0.923241	-0.358081	0.596255	-0.237946	-0.176196	1.19398		24.9
	1T	UAGAACC	-0.202915	-0.232998	-0.35083	-0.318902	-7.19669e-05	-0.420022	-0.49798	-0.427269	1.36218	-0.475187	-0.493467	0.0102303	0.12737	-0.263228	-0.0647642	0.0614183	0.910658	1.39436	-0.286064	0.428638	-0.233496	-0.572595	-0.432772	0.91281	-0.434434	-0.130849	-0.286768	0.2877	-0.219203	-0.148554	0.210002	-0.696844	-0.264622	0.152136	-0.508208	-0.2081	-0.255347	-0.0991343	0.165864		2.1
	1T2G	UGGAACC	2.85609	2.60616	1.13347	1.28645	1.08861	-0.0190718	-0.435955	-0.191335	-0.568111	1.57229	-0.238748	0.30162	-0.653434	-0.172148	-0.301337	0.668144	-0.427116	-0.492571	-0.101704	-0.168069	-0.220725	-0.731497	-0.671667	0.59733	-0.739041	-0.545082	-0.451636	2.48268	-0.0219082	0.4398	0.374211	1.29173	0.962733	-1.07636	-0.454064	0.198267	0.353682	0.149175	-0.246513		18.1
	2G	GGGAACC	1.59445	1.40348	1.65681	1.72252	1.51346	0.476727	-0.170702	0.112344	0.422211	3.92882	2.23548	3.11267	-0.732189	-0.176385	-0.155754	1.11103	1.23458	0.25045	-0.0174255	1.94513	-0.353226	-0.958127	-0.983693	-0.558116	-0.507898	-0.357691	-0.45489	2.5042	-0.482978	0.421753	1.04176	1.61704	0.481176	-1.12977	-0.547586	1.33148	0.623395	-0.55294	-0.478122		59.5
	3T	GAUAACC	-0.107812	-0.102997	-0.273563	-0.262946	-0.111595	-0.743369	-0.780388	-0.625828	0.0109756	0.162235	-0.386007	-0.186886	-0.363164	-0.466569	-0.210348	-0.168984	-0.500736	-0.496027	-0.214954	-0.583456	-0.350033	-0.635114	-0.540031	1.16125	-0.550901	-0.170299	-0.414757	0.416816	-0.465822	-0.159383	-0.264778	0.0744498	-0.306604	-0.492378	-0.685407	-0.164112	-0.0204355	0.106363	0.211056		34.12
	4T	GAGUACC	-0.0161987	-0.0300019	-0.142404	-0.0995813	-7.19669e-05	-0.773548	-0.521734	-0.36887	-0.161072	0.152578	-0.305081	0.241628	-0.639933	-0.475041	-0.653164	2.31936	-0.124224	0.219347	-0.507295	-0.266971	-0.453798	-0.911238	-0.883747	0.167488	-0.416516	-0.521412	-0.483091	0.314599	0.241867	1.10756	0.117188	0.772287	-0.00779086	-0.20751	-0.665719	1.67501	1.71965	3.22307	0.256248		47.4
Pearson' correlation coefficient			0.073548	0.0667449	0.299241	0.292333	0.256656	0.15769	0.142151	0.297676	-0.331546	0.443834	0.465619	0.576493	-0.777088	-0.206248	-0.262247	0.668307	0.0205848	-0.278808	-0.203843	0.251031	-0.543787	-0.901697	-0.887584	-0.426158	-0.0560528	-0.260279	-0.834502	0.294404	-0.240156	0.553144	0.559523	0.658343	0.319464	-0.468503	-0.466253	0.725707	0.691555	0.597952	-0.217631

## Sheet: VARS2
Starting position of 7-mer	Mutation	7-mer	RNCMPT00106_z_setAB	RNCMPT00107_z_setAB	RNCMPT00108_z_setAB	RNCMPT00109_z_setAB	RNCMPT00110_z_setAB	RNCMPT00112_z_setAB	RNCMPT00117_z_setAB	RNCMPT00136_z_setAB	RNCMPT00013_z_setAB	RNCMPT00154_z_setAB	RNCMPT00160_z_setAB	RNCMPT00163_z_setAB	RNCMPT00165_z_setAB	RNCMPT00167_z_setAB	RNCMPT00178_z_setAB	RNCMPT00019_z_setAB	RNCMPT00022_z_setAB	RNCMPT00023_z_setAB	RNCMPT00241_z_setAB	RNCMPT00024_z_setAB	RNCMPT00025_z_setAB	RNCMPT00268_z_setAB	RNCMPT00269_z_setAB	RNCMPT00026_z_setAB	RNCMPT00274_z_setAB	RNCMPT00027_z_setAB	RNCMPT00032_z_setAB	RNCMPT00067_z_setAB	RNCMPT00071_z_setAB	RNCMPT00072_z_setAB	RNCMPT00073_z_setAB	RNCMPT00074_z_setAB	RNCMPT00076_z_setAB	RNCMPT00077_z_setAB	RNCMPT00079_z_setAB	RNCMPT00088_z_setAB	RNCMPT00089_z_setAB	RNCMPT00090_z_setAB	RNCMPT00091_z_setAB		Exon inclusion
			SRSF1	SRSF1	SRSF1	SRSF1	SRSF1	HuR	HuR	HuR	DAZAP1	RBM5	hnRNP H2	SRSF1	TIA1	hnRNP CL1	hnRRL L	SRSF10	hnRNP A1	hnRNP A2B1	RBM45	hnRNP A1L2	hnRNP C	PTBP1	PTBP1	hnRNP K	HuR	hnRNP L	HuR	SRSF9	SNRPA	SRSF2	SRSF2	SRSF9	TARDBP	TIA1	U2AF2	SRSF10	SRSF10	SRSF10	hnRNP L
			CUSTOM	CUSTOM	CUSTOM	CUSTOM	CUSTOM	FL	FL	FL	FL	RBR	RBR	FL	RBR	RBR	FL	CUSTOM	RBR	RBR	FL	RBR	RBR	FL	FL	FL	FL	CUSTOM	FL	FL	FL	CUSTOM	CUSTOM	FL	RBR	FL	RBR	CUSTOM	CUSTOM	CUSTOM	FL
-6	wt	uugcagG	0.15394	0.200107	0.154977	0.135819	0.483196	0.424992	0.391476	0.196439	-0.0561649	0.635473	0.245485	0.858689	0.219626	-0.0111704	0.387151	-0.716829	0.670868	0.855235	0.227509	0.735233	-0.0435259	-0.351175	-0.362078	-0.905144	0.278705	0.0249823	0.0473059	0.777266	0.441306	1.46491	0.095769	0.536177	0.229284	0.50466	-0.166115	-0.472029	-0.53376	-1.10949	0.487857		67.6
	1A	uugcagA	0.338038	0.28492	0.0290121	0.0715017	0.695621	-0.0406282	-0.253841	-0.371206	-0.555522	-0.146818	-0.0543413	0.747275	-0.0886449	-0.186975	1.19089	-0.176664	0.00618809	0.184788	0.0352486	-0.164772	-0.0100017	-0.702842	-0.613162	-0.207144	-0.219417	0.543761	-0.202165	0.475995	0.229	1.07869	-0.318325	0.289573	0.382394	0.0844796	-0.0258324	-0.0132955	-0.0465367	0.183424	1.22223		65.3
	1C	uugcagC	-0.395739	-0.409576	-0.425499	-0.394796	-0.685144	0.114578	0.553795	0.630933	-0.626859	-0.64903	-0.374067	-0.384003	0.71241	0.61156	1.39714	-0.739869	-0.410289	-0.29904	-0.565237	-0.530709	0.962201	0.620469	0.561813	0.151714	0.558227	0.72129	0.489845	-0.73447	0.649324	0.219619	0.00295488	-0.355796	-0.521453	1.14917	0.111989	-0.710822	-0.0378363	-0.681376	0.792903		35.2
	1T	uugcagU	-0.504802	-0.472144	-0.477443	-0.493844	-0.536446	0.222361	0.580188	0.539829	-0.492578	-0.533135	-0.359474	-0.495417	0.327634	0.0311922	0.144512	-0.540187	-0.199947	0.0327277	-0.61001	-0.458181	0.205511	0.00570225	-0.0890548	-0.183483	0.51164	-0.0420842	0.257729	-0.75599	0.42415	0.493943	-0.746697	-0.53419	-0.314012	0.928401	0.175978	-0.488786	-0.159642	0.191986	0.504804		41.2
Pearson' correlation coefficient			0.938359	0.96699	0.971458	0.961971	0.981797	0.157701	-0.685307	-0.828149	0.639808	0.863829	0.923965	0.977593	-0.832205	-0.780798	-0.138398	0.421634	0.843977	0.840719	0.973356	0.807315	-0.841585	-0.89951	-0.8823	-0.775619	-0.784253	-0.237291	-0.898891	0.982656	-0.719596	0.972584	0.296284	0.947693	0.97829	-0.907687	-0.894815	0.704529	-0.548641	-0.15646	0.241889
			RNCMPT00106_z_setAB	RNCMPT00107_z_setAB	RNCMPT00108_z_setAB	RNCMPT00109_z_setAB	RNCMPT00110_z_setAB	RNCMPT00112_z_setAB	RNCMPT00117_z_setAB	RNCMPT00136_z_setAB	RNCMPT00013_z_setAB	RNCMPT00154_z_setAB	RNCMPT00160_z_setAB	RNCMPT00163_z_setAB	RNCMPT00165_z_setAB	RNCMPT00167_z_setAB	RNCMPT00178_z_setAB	RNCMPT00019_z_setAB	RNCMPT00022_z_setAB	RNCMPT00023_z_setAB	RNCMPT00241_z_setAB	RNCMPT00024_z_setAB	RNCMPT00025_z_setAB	RNCMPT00268_z_setAB	RNCMPT00269_z_setAB	RNCMPT00026_z_setAB	RNCMPT00274_z_setAB	RNCMPT00027_z_setAB	RNCMPT00032_z_setAB	RNCMPT00067_z_setAB	RNCMPT00071_z_setAB	RNCMPT00072_z_setAB	RNCMPT00073_z_setAB	RNCMPT00074_z_setAB	RNCMPT00076_z_setAB	RNCMPT00077_z_setAB	RNCMPT00079_z_setAB	RNCMPT00088_z_setAB	RNCMPT00089_z_setAB	RNCMPT00090_z_setAB	RNCMPT00091_z_setAB
			SRSF1	SRSF1	SRSF1	SRSF1	SRSF1	HuR	HuR	HuR	DAZAP1	RBM5	hnRNP H2	SRSF1	TIA1	hnRNP CL1	hnRRL L	SRSF10	hnRNP A1	hnRNP A2B1	RBM45	hnRNP A1L2	hnRNP C	PTBP1	PTBP1	hnRNP K	HuR	hnRNP L	HuR	SRSF9	SNRPA	SRSF2	SRSF2	SRSF9	TARDBP	TIA1	U2AF2	SRSF10	SRSF10	SRSF10	hnRNP L
			CUSTOM	CUSTOM	CUSTOM	CUSTOM	CUSTOM	FL	FL	FL	FL	RBR	RBR	FL	RBR	RBR	FL	CUSTOM	RBR	RBR	FL	RBR	RBR	FL	FL	FL	FL	CUSTOM	FL	FL	FL	CUSTOM	CUSTOM	FL	RBR	FL	RBR	CUSTOM	CUSTOM	CUSTOM	FL
-5	wt	ugcagGG	0.551802	0.618612	1.16529	1.05233	0.414158	1.4597	0.479893	0.409014	1.23209	3.13687	2.05638	0.850118	-0.621932	-0.360662	0.0777863	0.24318	2.67122	2.22723	0.280183	2.65393	-0.551178	-1.01283	-1.0032	-1.16936	-0.375304	-0.144656	-0.341001	0.938661	-0.283538	2.30593	1.39517	0.635868	1.34304	-0.766563	-0.414686	1.06127	0.30148	-1.21224	0.290142		67.6
	1A	ugcagAG	0.18535	0.336364	0.367298	0.277316	0.562856	-0.269127	-0.351497	-0.490341	-0.568111	-0.0888704	0.132718	0.730134	-0.781693	-0.542821	0.147545	1.57439	0.679282	1.01075	0.211707	0.741826	-0.575124	-0.947707	-0.956879	-0.87754	-0.534775	0.0782409	-0.484175	0.519033	-0.0669429	2.75712	0.906107	1.10809	0.950386	-0.784368	-0.55743	1.0508	1.31943	1.07391	0.685572		65.3
	1C	ugcagCG	0.023064	0.161871	0.343274	0.290179	-0.191255	-0.0406282	0.0932311	0.156728	-0.156876	0.0753142	0.086285	-0.161175	-0.417167	-0.19333	0.0595884	0.184299	0.254392	0.298833	-0.315034	0.0956687	-0.0578934	-0.207903	-0.206065	-0.372772	-0.190748	-0.0637821	-0.122985	-0.486997	-0.0347753	2.18682	1.78427	1.17105	0.258918	-0.353505	-0.345775	0.305095	0.640796	-0.390255	0.691221		35.2
	1T	ugcagUG	0.0789044	0.153529	0.152379	0.0798629	-0.40368	-0.00182657	0.146018	0.124024	-0.438026	-0.629714	0.0637317	0.0530817	-0.817695	-0.292882	-0.619801	-0.286745	0.367976	0.392143	0.140597	0.303362	-0.265424	-0.507472	-0.515654	-0.901201	-0.382471	-0.604259	-0.298699	-0.110408	-0.482978	2.08575	0.0100944	0.24235	1.022	-0.720272	-0.471292	-0.126408	0.031767	-0.458754	-0.240864		41.2
	2A	ugcagGA	3.79054	3.53077	2.74439	2.92782	3.78641	-0.0492508	-0.17994	-0.097895	0.0739198	1.59161	0.372844	2.10995	-0.615181	-0.43056	0.359854	0.396781	1.27665	1.46348	0.730547	0.946223	-0.476148	-0.820065	-0.737485	-0.538399	-0.531191	0.393848	-0.508038	3.13364	0.100329	2.20486	1.21311	2.67166	0.989898	-0.852024	-0.626341	0.617201	0.031767	0.251923	1.69109		83.5
	2T	ugcagGU	-0.227345	-0.142623	-0.0398139	-0.109229	0.0848982	0.18787	0.149977	-0.0465033	0.401229	0.0366825	-0.0251547	1.01295	-0.702937	-0.466569	-0.352898	-0.422426	0.919072	1.11788	-0.162279	1.12754	-0.552775	-0.697632	-0.705795	-0.987958	-0.269588	-0.32613	-0.401741	-0.212625	-0.154868	1.81864	-0.132696	0.520436	0.379925	-0.517304	-0.648491	-0.168301	-0.429355	-0.775562	0.329685		49.6
Pearson' correlation coefficient			0.775952	0.780797	0.822764	0.81027	0.842032	0.198856	-0.305473	-0.266565	0.293324	0.640863	0.410205	0.89669	-0.144773	-0.634634	0.689923	0.459084	0.60875	0.757613	0.893885	0.52843	-0.712167	-0.814075	-0.741732	-0.146139	-0.807744	0.736589	-0.822923	0.91315	0.46359	0.383105	0.227984	0.672285	0.616279	-0.807866	-0.512936	0.655888	0.0646865	0.329991	0.674362
			RNCMPT00106_z_setAB	RNCMPT00107_z_setAB	RNCMPT00108_z_setAB	RNCMPT00109_z_setAB	RNCMPT00110_z_setAB	RNCMPT00112_z_setAB	RNCMPT00117_z_setAB	RNCMPT00136_z_setAB	RNCMPT00013_z_setAB	RNCMPT00154_z_setAB	RNCMPT00160_z_setAB	RNCMPT00163_z_setAB	RNCMPT00165_z_setAB	RNCMPT00167_z_setAB	RNCMPT00178_z_setAB	RNCMPT00019_z_setAB	RNCMPT00022_z_setAB	RNCMPT00023_z_setAB	RNCMPT00241_z_setAB	RNCMPT00024_z_setAB	RNCMPT00025_z_setAB	RNCMPT00268_z_setAB	RNCMPT00269_z_setAB	RNCMPT00026_z_setAB	RNCMPT00274_z_setAB	RNCMPT00027_z_setAB	RNCMPT00032_z_setAB	RNCMPT00067_z_setAB	RNCMPT00071_z_setAB	RNCMPT00072_z_setAB	RNCMPT00073_z_setAB	RNCMPT00074_z_setAB	RNCMPT00076_z_setAB	RNCMPT00077_z_setAB	RNCMPT00079_z_setAB	RNCMPT00088_z_setAB	RNCMPT00089_z_setAB	RNCMPT00090_z_setAB	RNCMPT00091_z_setAB
			SRSF1	SRSF1	SRSF1	SRSF1	SRSF1	HuR	HuR	HuR	DAZAP1	RBM5	hnRNP H2	SRSF1	TIA1	hnRNP CL1	hnRRL L	SRSF10	hnRNP A1	hnRNP A2B1	RBM45	hnRNP A1L2	hnRNP C	PTBP1	PTBP1	hnRNP K	HuR	hnRNP L	HuR	SRSF9	SNRPA	SRSF2	SRSF2	SRSF9	TARDBP	TIA1	U2AF2	SRSF10	SRSF10	SRSF10	hnRNP L
			CUSTOM	CUSTOM	CUSTOM	CUSTOM	CUSTOM	FL	FL	FL	FL	RBR	RBR	FL	RBR	RBR	FL	CUSTOM	RBR	RBR	FL	RBR	RBR	FL	FL	FL	FL	CUSTOM	FL	FL	FL	CUSTOM	CUSTOM	FL	RBR	FL	RBR	CUSTOM	CUSTOM	CUSTOM	FL
-4	wt	gcagGGA	2.54199	2.6013	3.60017	3.62308	2.20384	1.33899	0.118305	0.425366	1.42932	3.70669	3.39896	2.80414	-0.808694	-0.400907	0.144512	0.721904	5.10067	3.56813	0.227509	4.97482	-0.704432	-1.29234	-1.26549	-1.43357	-0.561652	-0.251174	-0.560101	2.38584	-0.495845	1.92693	2.05557	2.68216	0.952855	-1.18674	-0.626341	1.86563	0.266678	-1.26362	0.137619		67.6
	1A	gcagAGA	0.430524	0.625564	1.22178	1.13402	0.419468	0.235295	-0.302669	-0.401573	0.132668	0.394025	0.392744	0.952962	-0.972956	-0.6572	0.0626214	3.14881	1.71416	1.86091	0.293352	1.84623	-0.669311	-1.23034	-1.15263	-0.842048	-0.697829	0.0387901	-0.602403	0.782646	0.0145485	3.66673	1.34876	1.43864	0.861483	-1.20455	-0.680485	3.66286	4.01655	2.72645	1.04146		65.3
	1C	gcagCGA	0.485492	0.617221	0.966604	0.967436	1.12578	0.243917	0.0246084	-0.0932231	-0.0687537	0.867263	-0.0662813	0.944392	-0.714188	-0.333126	0.593395	1.30047	1.06421	0.903618	0.0721205	0.857212	-0.262231	-0.804435	-0.820367	-0.108557	-0.409348	0.332699	-0.416927	0.325359	0.025271	2.16516	3.27287	2.14697	0.204589	-0.802172	-0.286709	1.13459	0.7365	-0.00494817	1.04146		35.2
	1T	gcagUGA	0.315353	0.444119	0.699741	0.592469	0.00523867	-0.363975	-0.292112	-0.242726	0.22079	0.55821	0.074345	0.58444	-1.01796	-0.602129	-0.601603	0.158699	1.03897	1.17663	-0.0279603	0.985784	-0.512865	-0.924262	-0.903249	-0.897257	-0.651242	-0.395169	-0.557932	0.244661	-0.528013	2.68132	0.756177	1.23926	1.10844	-0.994458	-0.739552	0.363746	-0.00303468	-0.55294	0.510453		41.2
	2A	gcagGAA	2.28547	2.38926	2.19508	2.09234	3.52619	0.0714654	-0.405603	-0.588452	0.199808	2.14211	0.634197	2.35849	-0.826696	-0.354308	0.317393	0.327661	2.58288	2.66268	0.00101045	2.1792	-0.546389	-1.04409	-1.02513	-0.916975	-0.527608	0.348479	-0.565524	2.15989	-0.300695	1.94859	0.86327	3.25932	0.19718	-1.02294	-0.614035	0.554361	0.353682	-0.0820095	1.33521		83.5
	2T	gcagGUA	-0.0249238	0.0777528	0.301719	0.219431	0.074277	0.343077	-0.18126	-0.254406	0.921568	0.954185	0.416624	1.45004	-0.799694	-0.436915	0.00499459	0.24318	2.60181	2.57628	-0.0147918	2.01766	-0.680486	-1.0519	-1.01538	-0.806557	-0.330509	-0.31824	-0.488514	0.0563668	-0.0283417	2.00273	-0.0113242	0.541424	0.204589	-0.524426	-0.616497	0.501994	0.475488	-0.150509	0.612135		49.6
	3C	gcagGGC	1.39203	1.58632	2.28144	2.10585	0.759349	2.23574	1.26378	1.24063	0.619436	2.57671	0.853096	1.62144	-0.45767	-0.316181	1.08777	0.816625	2.87735	2.14083	0.564624	2.49898	-0.397925	-0.840904	-0.788677	-0.751348	-0.215833	0.370177	-0.325816	0.696568	-0.0369198	1.649	1.64862	1.9371	0.174954	-0.723833	-0.239948	1.70015	0.692998	-1.44343	0.18846		69.9
	3T	gcagGGU	0.0998445	0.289091	1.04127	0.83623	0.52037	0.808697	0.227837	0.184759	1.31182	2.17108	2.57378	3.75545	-0.900951	-0.428442	-0.201249	-0.0384227	4.27192	3.40224	-0.249192	4.05503	-0.65654	-1.22123	-1.2104	-1.65283	-0.403973	-0.432647	-0.565524	0.00256841	-0.339296	2.1796	0.931096	1.68525	0.757763	-0.901876	-0.606652	1.2058	0.753901	-1.17799	-0.472473		82.6
Pearson' correlation coefficient			0.467835	0.489836	0.499968	0.453921	0.496593	0.39625	0.196366	0.172322	0.431487	0.599325	0.563829	0.773367	0.0747399	0.19131	0.139859	-0.100523	0.659173	0.757516	0.017241	0.653688	-0.452973	-0.547999	-0.52626	-0.679247	0.0612545	0.0769614	-0.269706	0.459613	-0.205791	-0.166807	-0.278678	0.481687	-0.0207592	-0.313807	-0.139332	0.21993	0.115645	-0.132254	-0.277865
			RNCMPT00106_z_setAB	RNCMPT00107_z_setAB	RNCMPT00108_z_setAB	RNCMPT00109_z_setAB	RNCMPT00110_z_setAB	RNCMPT00112_z_setAB	RNCMPT00117_z_setAB	RNCMPT00136_z_setAB	RNCMPT00013_z_setAB	RNCMPT00154_z_setAB	RNCMPT00160_z_setAB	RNCMPT00163_z_setAB	RNCMPT00165_z_setAB	RNCMPT00167_z_setAB	RNCMPT00178_z_setAB	RNCMPT00019_z_setAB	RNCMPT00022_z_setAB	RNCMPT00023_z_setAB	RNCMPT00241_z_setAB	RNCMPT00024_z_setAB	RNCMPT00025_z_setAB	RNCMPT00268_z_setAB	RNCMPT00269_z_setAB	RNCMPT00026_z_setAB	RNCMPT00274_z_setAB	RNCMPT00027_z_setAB	RNCMPT00032_z_setAB	RNCMPT00067_z_setAB	RNCMPT00071_z_setAB	RNCMPT00072_z_setAB	RNCMPT00073_z_setAB	RNCMPT00074_z_setAB	RNCMPT00076_z_setAB	RNCMPT00077_z_setAB	RNCMPT00079_z_setAB	RNCMPT00088_z_setAB	RNCMPT00089_z_setAB	RNCMPT00090_z_setAB	RNCMPT00091_z_setAB
			SRSF1	SRSF1	SRSF1	SRSF1	SRSF1	HuR	HuR	HuR	DAZAP1	RBM5	hnRNP H2	SRSF1	TIA1	hnRNP CL1	hnRRL L	SRSF10	hnRNP A1	hnRNP A2B1	RBM45	hnRNP A1L2	hnRNP C	PTBP1	PTBP1	hnRNP K	HuR	hnRNP L	HuR	SRSF9	SNRPA	SRSF2	SRSF2	SRSF9	TARDBP	TIA1	U2AF2	SRSF10	SRSF10	SRSF10	hnRNP L
			CUSTOM	CUSTOM	CUSTOM	CUSTOM	CUSTOM	FL	FL	FL	FL	RBR	RBR	FL	RBR	RBR	FL	CUSTOM	RBR	RBR	FL	RBR	RBR	FL	FL	FL	FL	CUSTOM	FL	FL	FL	CUSTOM	CUSTOM	FL	RBR	FL	RBR	CUSTOM	CUSTOM	CUSTOM	FL
-3	wt	cagGGAG	3.25308	3.21029	4.89618	4.92486	2.63931	0.774207	0.0312068	0.194103	0.657202	5.85075	3.72134	2.58989	-0.8897	-0.519522	-0.22248	0.895986	4.65264	3.81695	0.567257	3.95943	-0.686872	-1.20013	-1.18749	-1.03528	-0.524024	-0.274844	-0.593726	2.77319	-0.150579	2.23735	1.438	3.01271	0.696024	-1.09416	-0.638647	1.84049	0.884407	-1.05812	0.465261		67.6
	1A	cagAGAG	0.889462	1.12471	1.31203	1.25686	0.966464	0.136135	-0.331702	-0.100231	-0.0351835	0.239499	0.274671	0.738705	-0.878449	-0.708036	-0.225513	4.8589	1.7352	2.53826	0.680507	1.75062	-0.58151	-1.19023	-1.10095	-0.743461	-0.491772	0.0802134	-0.543831	0.99246	-0.0497868	3.67395	1.71288	1.01889	1.18993	-1.03363	-0.710018	4.97203	5.44342	3.14601	1.88316		65.3
	1C	cagCGAG	0.139107	0.297433	0.527676	0.478628	1.39663	-0.859774	-0.644463	-0.721604	-0.224016	1.10871	0.0119919	1.98997	-0.975206	-0.640255	-0.0253353	0.639984	0.700316	0.848323	0.25648	0.662705	-0.46657	-0.919053	-0.988569	-0.17954	-0.498939	0.257742	-0.569863	1.09468	0.0231265	1.97024	3.22289	2.7766	0.325595	-0.976653	-0.429453	0.763828	0.597294	0.209111	0.843744		35.2
	1T	cagUGAG	0.124275	0.293262	0.319899	0.202708	-0.0213145	-1.35557	-0.45707	-0.803363	0.686576	0.490605	0.114145	1.04724	-1.2846	-0.925568	-0.977694	-0.0486627	1.54168	2.33782	-0.104338	1.2726	-0.745938	-1.18424	-1.20211	-0.751348	-0.66916	-0.353746	-0.672146	0.110165	-0.461533	2.76434	0.784735	1.23401	1.4517	-0.83778	-0.919212	0.0746808	0.484188	-0.570065	1.24482		41.2
	2A	cagGAAG	2.97737	3.01563	2.67492	2.68534	4.07319	0.218049	-0.187858	-0.0675272	0.0865086	2.67329	0.476324	2.69273	-0.851447	-0.508931	0.0777863	0.778225	2.9047	3.12577	0.432938	2.1759	-0.567142	-1.1858	-1.15214	-0.747404	-0.52044	0.239989	-0.550339	2.36432	-0.193469	1.6129	0.631235	4.09882	0.115686	-1.04075	-0.675563	0.71984	0.466787	-0.37313	1.22788		83.5
	2T	cagGUAG	0.174007	0.317594	0.478329	0.382796	-0.345263	0.101645	-0.175981	-0.221702	2.82668	1.81374	0.971169	1.69858	-0.826696	-0.606365	-0.170919	0.28926	5.76956	4.62218	0.174835	3.46822	-0.608648	-1.16704	-1.14873	-0.771065	-0.43085	-0.223558	-0.536239	-0.185726	0.016693	1.54432	0.113618	0.562411	0.165076	-0.677542	-0.695252	0.493615	0.327581	-0.356005	0.86634		49.6
	3C	cagGGCG	1.21578	1.35343	2.29313	2.11871	-0.138149	2.03742	1.06055	1.25464	0.556492	3.78395	1.00566	0.970102	-0.615181	-0.326772	0.875463	0.865266	2.04861	1.49458	1.18618	2.15612	-0.468166	-0.794015	-0.803303	-0.73163	-0.38068	0.553623	-0.37571	0.449095	0.211843	1.63817	1.60578	1.51735	0.295961	-0.823537	-0.237487	1.9557	0.588593	-1.66605	-0.0374998		69.9
	3T	cagGGUG	0.273473	0.389894	1.0127	0.777701	-0.106285	0.692292	0.229157	0.289879	0.564884	1.93929	2.23283	2.43562	-1.06296	-0.462332	-0.713824	0.0818985	2.66491	2.6765	0.309154	3.10228	-0.672504	-1.18163	-1.13434	-1.50061	-0.61899	-0.649627	-0.535154	0.260801	-0.65025	2.2554	0.891828	1.32321	1.06645	-1.16538	-0.589424	0.830858	0.0926698	-1.01531	-0.212619		82.6
Pearson' correlation coefficient			0.570329	0.572985	0.524606	0.5029	0.351474	0.686122	0.553464	0.658859	-0.17593	0.427979	0.447418	0.389381	0.370614	0.657521	0.212229	0.138226	0.214758	0.249932	0.490867	0.498473	-0.0473772	-0.214388	-0.0133087	-0.685032	0.0473726	-0.038971	0.415061	0.369876	-0.233761	-0.0906523	-0.369653	0.277394	-0.0860103	-0.555978	0.159532	0.24401	0.0473277	-0.146107	-0.315232
			RNCMPT00106_z_setAB	RNCMPT00107_z_setAB	RNCMPT00108_z_setAB	RNCMPT00109_z_setAB	RNCMPT00110_z_setAB	RNCMPT00112_z_setAB	RNCMPT00117_z_setAB	RNCMPT00136_z_setAB	RNCMPT00013_z_setAB	RNCMPT00154_z_setAB	RNCMPT00160_z_setAB	RNCMPT00163_z_setAB	RNCMPT00165_z_setAB	RNCMPT00167_z_setAB	RNCMPT00178_z_setAB	RNCMPT00019_z_setAB	RNCMPT00022_z_setAB	RNCMPT00023_z_setAB	RNCMPT00241_z_setAB	RNCMPT00024_z_setAB	RNCMPT00025_z_setAB	RNCMPT00268_z_setAB	RNCMPT00269_z_setAB	RNCMPT00026_z_setAB	RNCMPT00274_z_setAB	RNCMPT00027_z_setAB	RNCMPT00032_z_setAB	RNCMPT00067_z_setAB	RNCMPT00071_z_setAB	RNCMPT00072_z_setAB	RNCMPT00073_z_setAB	RNCMPT00074_z_setAB	RNCMPT00076_z_setAB	RNCMPT00077_z_setAB	RNCMPT00079_z_setAB	RNCMPT00088_z_setAB	RNCMPT00089_z_setAB	RNCMPT00090_z_setAB	RNCMPT00091_z_setAB
			SRSF1	SRSF1	SRSF1	SRSF1	SRSF1	HuR	HuR	HuR	DAZAP1	RBM5	hnRNP H2	SRSF1	TIA1	hnRNP CL1	hnRRL L	SRSF10	hnRNP A1	hnRNP A2B1	RBM45	hnRNP A1L2	hnRNP C	PTBP1	PTBP1	hnRNP K	HuR	hnRNP L	HuR	SRSF9	SNRPA	SRSF2	SRSF2	SRSF9	TARDBP	TIA1	U2AF2	SRSF10	SRSF10	SRSF10	hnRNP L
			CUSTOM	CUSTOM	CUSTOM	CUSTOM	CUSTOM	FL	FL	FL	FL	RBR	RBR	FL	RBR	RBR	FL	CUSTOM	RBR	RBR	FL	RBR	RBR	FL	FL	FL	FL	CUSTOM	FL	FL	FL	CUSTOM	CUSTOM	FL	RBR	FL	RBR	CUSTOM	CUSTOM	CUSTOM	FL
-2	wt	agGGAGA	1.39552	1.65236	2.78335	2.6564	1.36476	0.489661	-0.3383	-0.382885	0.753717	3.87088	3.55949	3.84115	-0.925703	-0.604247	-0.59857	0.609263	4.20251	3.87225	0.0984576	4.78691	-0.717203	-1.20117	-1.15628	-1.47301	-0.574195	-0.698941	-0.625181	1.84785	-0.502279	3.25885	0.752607	1.17105	0.940508	-1.06924	-0.80354	1.93266	1.16282	-0.672813	-0.00925479		67.6
	1A	agAGAGA	0.215888	0.269626	0.242632	0.208497	-0.387748	-0.708879	-0.384488	-0.392229	-0.131698	-0.00194915	-0.047708	-0.0411915	-0.880699	-0.710154	-0.819979	10.4346	0.893831	1.92311	-0.475691	0.54732	-0.59907	-1.06493	-0.952003	-0.901201	-0.545526	-0.521412	-0.604572	0.0671265	-0.25566	2.45392	0.873979	0.321054	1.49368	-0.66686	-0.766624	11.4257	12.543	14.0459	1.22223		65.3
	1C	agCGAGA	0.0893744	0.34123	0.452357	0.322338	0.637204	-0.691634	-0.573201	-0.810371	0.472566	0.6065	0.114145	1.39005	-1.02921	-0.642373	-0.431756	0.573423	1.65527	2.16157	-0.0806345	1.54293	-0.562353	-1.07795	-1.11021	-0.782896	-0.717539	-0.191997	-0.62735	0.814925	-0.356452	3.25524	1.61292	1.46488	1.60728	-0.980214	-0.596808	0.740787	1.33683	0.722854	1.03581		35.2
	1T	agUGAGA	-0.188082	-0.0119269	-0.12682	-0.226929	-0.770114	-1.45042	-0.738159	-1.03696	0.967727	-0.388266	0.156598	0.464455	-1.2765	-0.934676	-1.23065	0.2355	1.43441	2.29289	-0.480958	1.23963	-0.805324	-1.20117	-1.24794	-1.09049	-0.785628	-0.742336	-0.721606	0.0940258	-0.628805	2.62718	0.499153	-0.135426	3.85455	-0.955288	-0.968188	0.451722	0.997512	1.08247	0.420069		41.2
	2A	agGAAGA	2.80723	2.92456	1.82888	1.78941	3.00575	0.0585316	-0.388447	-0.532389	0.669791	1.65921	0.62491	2.50418	-0.916702	-0.564003	-0.644065	1.00863	2.05912	2.58665	0.0247138	2.05392	-0.607052	-1.2504	-1.2065	-1.0826	-0.563444	-0.259064	-0.567694	3.52637	-0.585914	1.8403	0.688351	3.47969	1.00965	-0.944606	-0.724785	0.914645	1.51954	-0.04776	0.408771		83.5
	2T	agGUAGA	-0.130497	0.0061481	0.232893	0.155757	-0.547068	0.0714654	-0.107358	-0.289446	5.1682	0.403683	0.794723	0.0530817	-0.759191	-0.674145	-0.829078	0.186859	5.59077	4.99542	-0.26236	4.25943	-0.706028	-1.16496	-1.14141	-1.12992	-0.0939905	-0.66738	-0.546001	-0.105028	-0.65025	2.1038	-0.204092	-0.429252	0.61453	-0.189706	-0.874912	0.529225	1.02361	-0.0991343	-0.0205528		49.6
	3C	agGGCGA	0.914765	1.10872	2.27495	2.16502	-0.0744209	2.34352	0.417869	0.593557	1.08942	3.60045	2.04179	1.47575	-0.437419	-0.144613	0.678318	0.721904	3.08559	1.73995	0.169568	3.92316	-0.554371	-1.12667	-1.0227	-1.15359	-0.518649	-0.0263038	-0.478752	0.384537	-0.304984	1.60568	0.845421	0.389264	0.809623	-0.880511	-0.458986	2.19659	0.901808	-1.23793	-0.472473		69.9
	3T	agGGUGA	0.300521	0.571339	1.18867	0.90119	-0.270914	0.407746	-0.119235	-0.294118	1.51744	1.38879	3.42019	1.57002	-1.09896	-0.716508	-0.950397	0.445422	3.57779	3.30202	0.0721205	4.65504	-0.820489	-1.18606	-1.19675	-1.67373	-0.656618	-0.831101	-0.644054	0.137065	-0.714585	3.74253	0.520572	0.425992	3.05195	-0.944606	-0.946776	1.45298	1.18022	-0.715625	-0.0883408		82.6
Pearson' correlation coefficient			0.6698	0.667856	0.635587	0.625375	0.439889	0.533218	0.472921	0.497764	-0.180933	0.508261	0.559228	0.441348	0.274832	0.373487	0.17478	0.120934	0.140521	0.00697135	0.537809	0.383118	-0.036414	-0.4174	0.0265552	-0.593041	0.0518544	-0.00567638	0.346093	0.445184	-0.147148	-0.0981302	-0.172324	0.409357	-0.188259	-0.204322	0.0179389	0.17651	0.0892442	-0.0339407	-0.389413
			RNCMPT00106_z_setAB	RNCMPT00107_z_setAB	RNCMPT00108_z_setAB	RNCMPT00109_z_setAB	RNCMPT00110_z_setAB	RNCMPT00112_z_setAB	RNCMPT00117_z_setAB	RNCMPT00136_z_setAB	RNCMPT00013_z_setAB	RNCMPT00154_z_setAB	RNCMPT00160_z_setAB	RNCMPT00163_z_setAB	RNCMPT00165_z_setAB	RNCMPT00167_z_setAB	RNCMPT00178_z_setAB	RNCMPT00019_z_setAB	RNCMPT00022_z_setAB	RNCMPT00023_z_setAB	RNCMPT00241_z_setAB	RNCMPT00024_z_setAB	RNCMPT00025_z_setAB	RNCMPT00268_z_setAB	RNCMPT00269_z_setAB	RNCMPT00026_z_setAB	RNCMPT00274_z_setAB	RNCMPT00027_z_setAB	RNCMPT00032_z_setAB	RNCMPT00067_z_setAB	RNCMPT00071_z_setAB	RNCMPT00072_z_setAB	RNCMPT00073_z_setAB	RNCMPT00074_z_setAB	RNCMPT00076_z_setAB	RNCMPT00077_z_setAB	RNCMPT00079_z_setAB	RNCMPT00088_z_setAB	RNCMPT00089_z_setAB	RNCMPT00090_z_setAB	RNCMPT00091_z_setAB
			SRSF1	SRSF1	SRSF1	SRSF1	SRSF1	HuR	HuR	HuR	DAZAP1	RBM5	hnRNP H2	SRSF1	TIA1	hnRNP CL1	hnRRL L	SRSF10	hnRNP A1	hnRNP A2B1	RBM45	hnRNP A1L2	hnRNP C	PTBP1	PTBP1	hnRNP K	HuR	hnRNP L	HuR	SRSF9	SNRPA	SRSF2	SRSF2	SRSF9	TARDBP	TIA1	U2AF2	SRSF10	SRSF10	SRSF10	hnRNP L
			CUSTOM	CUSTOM	CUSTOM	CUSTOM	CUSTOM	FL	FL	FL	FL	RBR	RBR	FL	RBR	RBR	FL	CUSTOM	RBR	RBR	FL	RBR	RBR	FL	FL	FL	FL	CUSTOM	FL	FL	FL	CUSTOM	CUSTOM	FL	RBR	FL	RBR	CUSTOM	CUSTOM	CUSTOM	FL
-1	wt	gGGAGAA	1.2533	1.5029	2.28858	2.13222	1.05674	0.808697	-0.314546	-0.473989	0.97612	4.18959	4.0026	3.89257	-0.88745	-0.52164	-0.644065	0.414702	2.27998	2.04061	0.00627786	2.76601	-0.73636	-1.25796	-1.19699	-1.51244	-0.624365	-0.856744	-0.602403	2.62793	-0.723163	3.35992	0.877549	1.02938	1.29612	-1.28289	-0.86999	0.872751	0.388484	-0.792686	-0.867903		67.6
	1A	gAGAGAA	0.388644	0.446204	0.362104	0.274743	-0.0160039	-0.562295	-0.519094	-0.60714	-0.152679	-0.0792125	0.217625	0.644432	-0.995457	-0.735571	-0.71989	6.26948	1.58586	2.57974	-0.312401	1.38469	-0.664522	-1.14646	-1.07876	-1.20091	-0.681703	-0.618066	-0.631688	0.497514	-0.440088	3.49347	0.766886	-0.0252413	2.74079	-0.930362	-0.874912	6.80906	8.75828	7.95806	0.64038		65.3
	1C	gCGAGAA	-0.129624	0.0944374	0.230945	0.138391	0.0158599	-0.294995	-0.530971	-0.716932	0.308911	0.761026	0.184458	0.987243	-0.907701	-0.547058	-0.377162	0.527343	1.14203	1.34943	-0.372976	1.34842	-0.623016	-1.03367	-1.01295	-0.443755	-0.724706	-0.304432	-0.595895	0.777266	-0.279249	2.97009	1.30235	0.934941	2.15305	-1.12621	-0.754318	0.893698	1.24112	0.431733	0.137619		35.2
	1T	gUGAGAA	-0.23607	-0.0737989	-0.0612409	-0.176762	-0.839153	-1.23486	-0.591676	-0.943522	0.224986	-0.0405808	0.153945	0.498737	-1.25738	-0.866684	-1.26128	0.0895785	1.14624	1.95421	-0.383511	1.03523	-0.798619	-1.17199	-1.16482	-1.12598	-0.776669	-0.959316	-0.69449	0.131685	-0.714585	2.49363	0.334944	0.189881	4.15583	-1.03363	-0.906907	0.319758	0.719099	0.260485	-0.359493		41.2
	2A	gGAAGAA	1.52116	1.65097	1.09971	0.961005	2.01797	0.0671542	-0.596955	-0.742627	0.300519	1.66887	1.46867	2.08424	-1.02921	-0.595775	-0.665296	0.386541	1.97288	1.90583	-0.251825	2.24513	-0.654944	-1.27984	-1.23697	-1.09049	-0.65841	-0.687105	-0.591556	2.99376	-0.654539	1.54432	0.784735	2.20994	1.67149	-1.2722	-0.75924	0.550172	0.814804	-0.578627	-0.387738		83.5
	2T	gGUAGAA	-0.124389	0.00823368	0.282889	0.177625	-0.488651	0.373256	-0.170702	-0.326822	4.09815	0.229841	1.32539	0.0959331	-0.732189	-0.724981	-0.713824	0.110059	4.35606	3.92408	-0.0727334	3.62646	-0.717203	-1.22513	-1.18115	-1.33893	-0.319758	-0.706831	-0.562271	-0.293323	-0.600926	1.78977	-0.164824	-0.560425	0.733067	-0.449648	-0.833073	0.434965	0.52769	-0.184758	-0.365142		49.6
	3C	gGGCGAA	0.59979	0.59428	1.5276	1.4794	-0.185944	2.52459	0.322853	0.698677	0.783091	3.1079	2.5101	2.56418	-0.381165	0.0481372	0.599461	0.583663	1.39444	0.295377	0.0852891	2.15282	-0.586299	-0.955522	-0.82768	-1.01951	-0.608239	-0.190025	-0.471159	0.416816	-0.440088	1.45408	1.5094	-0.287586	1.40725	-0.841341	-0.44422	1.82583	0.31018	-1.37493	-0.399036		69.9
	3T	gGGUGAA	-0.0345214	0.19385	0.86791	0.605332	-0.451476	1.10187	0.0061331	0.0235763	1.41253	1.24392	4.21486	3.00983	-1.02471	-0.540703	-0.895803	0.120299	2.1664	1.51531	0.0405161	2.97041	-0.801492	-1.26838	-1.26305	-1.72421	-0.665577	-0.937618	-0.632773	0.0994056	-0.836822	3.06032	0.684781	0.300066	3.35571	-1.22947	-0.833073	0.879035	0.7278	-1.30643	-0.918744		82.6
Pearson' correlation coefficient			0.649071	0.630101	0.600606	0.56738	0.516649	0.519585	0.348721	0.415999	-0.0935065	0.449565	0.658463	0.663594	0.124165	0.349767	0.15393	0.0829608	0.0739328	-0.218662	0.562062	0.404772	-0.0106271	-0.403102	-0.254074	-0.598507	0.0246114	-0.175353	0.219817	0.433711	-0.474554	-0.12241	0.171467	0.315261	-0.125305	-0.377258	0.202704	0.136432	0.0360642	-0.10935	-0.391372
			RNCMPT00106_z_setAB	RNCMPT00107_z_setAB	RNCMPT00108_z_setAB	RNCMPT00109_z_setAB	RNCMPT00110_z_setAB	RNCMPT00112_z_setAB	RNCMPT00117_z_setAB	RNCMPT00136_z_setAB	RNCMPT00013_z_setAB	RNCMPT00154_z_setAB	RNCMPT00160_z_setAB	RNCMPT00163_z_setAB	RNCMPT00165_z_setAB	RNCMPT00167_z_setAB	RNCMPT00178_z_setAB	RNCMPT00019_z_setAB	RNCMPT00022_z_setAB	RNCMPT00023_z_setAB	RNCMPT00241_z_setAB	RNCMPT00024_z_setAB	RNCMPT00025_z_setAB	RNCMPT00268_z_setAB	RNCMPT00269_z_setAB	RNCMPT00026_z_setAB	RNCMPT00274_z_setAB	RNCMPT00027_z_setAB	RNCMPT00032_z_setAB	RNCMPT00067_z_setAB	RNCMPT00071_z_setAB	RNCMPT00072_z_setAB	RNCMPT00073_z_setAB	RNCMPT00074_z_setAB	RNCMPT00076_z_setAB	RNCMPT00077_z_setAB	RNCMPT00079_z_setAB	RNCMPT00088_z_setAB	RNCMPT00089_z_setAB	RNCMPT00090_z_setAB	RNCMPT00091_z_setAB
			SRSF1	SRSF1	SRSF1	SRSF1	SRSF1	HuR	HuR	HuR	DAZAP1	RBM5	hnRNP H2	SRSF1	TIA1	hnRNP CL1	hnRRL L	SRSF10	hnRNP A1	hnRNP A2B1	RBM45	hnRNP A1L2	hnRNP C	PTBP1	PTBP1	hnRNP K	HuR	hnRNP L	HuR	SRSF9	SNRPA	SRSF2	SRSF2	SRSF9	TARDBP	TIA1	U2AF2	SRSF10	SRSF10	SRSF10	hnRNP L
			CUSTOM	CUSTOM	CUSTOM	CUSTOM	CUSTOM	FL	FL	FL	FL	RBR	RBR	FL	RBR	RBR	FL	CUSTOM	RBR	RBR	FL	RBR	RBR	FL	FL	FL	FL	CUSTOM	FL	FL	FL	CUSTOM	CUSTOM	FL	RBR	FL	RBR	CUSTOM	CUSTOM	CUSTOM	FL
1	wt	GGAGAAG	3.37348	3.72056	3.74627	3.58385	2.5809	0.726782	-0.0136619	-0.0792071	0.594258	3.32037	2.12006	4.08112	-0.939203	-0.604247	-0.610702	1.20319	2.25264	2.37238	-0.0569311	2.71327	-0.769086	-1.28088	-1.21942	-1.42174	-0.473854	-0.805458	-0.539493	4.31182	-0.699574	5.44984	1.03105	2.75037	1.65667	-1.24728	-0.877373	1.88029	1.13672	-0.167633	-0.579804		67.6
	1A	AGAGAAG	0.319716	0.383637	0.27315	0.203351	-0.212497	-0.48038	-0.45575	-0.427269	0.28793	-0.0405808	0.0517918	0.824408	-0.945954	-0.684736	-0.859408	9.93799	1.63003	2.38966	-0.712724	1.25941	-0.637383	-1.27359	-1.20333	-0.845992	-0.488188	-0.700913	-0.605657	0.62125	-0.558036	2.56943	0.756177	0.940188	1.07386	-0.912558	-0.852762	10.3993	12.6822	13.4894	0.194109		65.3
	1C	CGAGAAG	0.319716	0.590109	0.554947	0.411738	0.244217	-0.325174	-0.49534	-0.679556	0.10749	0.287788	0.135372	0.772986	-0.999958	-0.625428	-0.531845	0.524783	0.969554	1.45656	0.0905565	1.28249	-0.662926	-1.15949	-1.11484	-0.802613	-0.583154	-0.432647	-0.560101	0.793405	-0.18918	2.81849	0.920386	1.46488	1.24426	-1.07992	-0.705096	0.525036	0.588593	0.0721132	-0.218268		35.2
	1T	UGAGAAG	0.277836	0.434386	0.404958	0.283104	-0.201876	-0.510559	-0.388447	-0.632836	0.115883	0.519578	0.376824	1.12437	-1.02471	-0.663555	-0.926133	0.29438	1.34607	2.19613	-0.0253266	1.28579	-0.654944	-1.16652	-1.13093	-1.36259	-0.620782	-0.769952	-0.593726	0.99246	-0.742464	2.85819	0.495583	1.02414	2.68893	-1.13689	-0.796157	0.478953	0.118771	-0.37313	-0.269109		41.2
	2A	GAAGAAG	1.36585	1.56824	1.03153	0.891542	1.20013	-0.135477	-0.383169	-0.5721	0.0109756	0.654789	0.658077	2.82128	-1.03146	-0.676264	-0.716857	1.80735	1.93082	2.43804	-0.488859	1.63854	-0.669311	-1.2814	-1.21796	-1.11021	-0.656618	-0.698941	-0.565524	2.27824	-0.673839	2.10741	0.5527	3.81549	1.1356	-1.1084	-0.860146	1.4425	2.09376	-0.141946	-0.144831		83.5
	2T	GUAGAAG	0.0588367	0.258503	0.425086	0.266382	-0.334642	0.00248472	-0.253841	-0.471653	2.88962	0.27813	0.81993	0.438745	-0.765942	-0.549176	-0.968595	0.0434981	3.86807	3.43335	-0.251825	3.16821	-0.717203	-1.18736	-1.15799	-1.20091	-0.393222	-0.90014	-0.576371	0.0617467	-0.733886	1.73923	-0.0220335	0.415498	0.970142	-0.392674	-0.774007	0.175225	-0.0552371	0.217674	-1.00913		49.6
	3C	GGCGAAG	0.752479	0.949523	1.68408	1.44595	-0.0266252	0.894923	-0.0875632	-0.186663	0.816661	2.60569	0.983109	4.64676	-0.921202	-0.434797	-0.186084	0.122859	1.32082	1.4462	0.267015	1.83304	-0.718799	-1.12953	-1.05682	-1.20485	-0.663785	-0.408977	-0.546001	0.519033	-0.463677	3.33826	1.56295	1.38617	0.708372	-1.20811	-0.636185	1.05918	0.458087	-0.852623	-0.212619		69.9
	3T	GGUGAAG	-0.0432464	0.138234	0.382232	0.191131	-0.759493	0.00248472	-0.276276	-0.502021	1.15656	0.403683	1.36121	1.76714	-1.11022	-0.710154	-0.980727	0.176619	1.80251	2.13738	-0.0885356	2.36381	-0.790158	-1.21393	-1.17652	-1.39808	-0.622573	-0.878442	-0.618673	-0.0673696	-0.851834	4.52219	0.0243735	0.111178	1.94807	-1.12621	-0.916751	0.481047	1.21502	-0.484441	-0.336897		82.6
Pearson' correlation coefficient			0.280419	0.260308	0.25263	0.243951	0.188811	0.389819	0.366192	0.402717	-0.0456438	0.257928	0.474707	0.549331	-0.321671	-0.135927	0.040112	0.150784	0.0636153	0.0529247	-0.295313	0.211142	-0.459217	-0.53853	-0.42875	-0.313681	-0.291131	-0.218627	-0.101078	0.198469	-0.473477	0.322298	-0.0145131	0.318874	-0.206086	-0.294129	-0.497497	0.161917	0.197856	0.046273	0.20828
